# Supplementary material for: Genome sequence and global sequence variation map with 5.5 million SNPs in Chinese rhesus macaque
Source: Genome Biol. 2011 Jul 6;12(7):R63. doi: 10.1186/gb-2011-12-7-r63 (PMC3218825; doi:10.1186/gb-2011-12-7-r63)
Supplement: Additional file 2 — Supplementary tables. Table S3: information for selected SVs and primers used for PCR and sequencing. Table S4: deletion length information. Table S5: SV status in Chinese macaque population. [file gb-2011-12-7-r63-S2.XLS]

## Sheet: Table S3
Table S3. The information for selected SVs
Name	Note	Chromosome	Start (Element$ region)	End (Element region)	Length (Element region)	Design length#	Expected PCR product length	PCR F-primer	PCR R-primer
SV1	FALSE	chr1	1882139	1882319	181	696	515	TGGTGGGTAGGACCTGCTTC	GCAAGTGGGTTCTTGATATGTG
SV2		chr1	3153329	3153806	478	949	471	ACTCTTGGTTGATTAAGCTGCA	AACAGCAGCACAGGCAGGTC
SV3		chr2	145481431	145481859	429	943	514	CCTGTCTACGGCCATACCAC	AGTTTTGAGCACAGATTCCAC
SV4		chr3	188655087	188655515	429	818	389	AGGGTGGAGTGGGTAGTGCA	CAGGTGGAAGTTCTGATGATGG
SV5		chr7	134872469	134872884	416	847	431	GAGATGCCATTTATTGAGTGCTT	CTCAACTCAGTCAGACCAAAGAA
SV6	PCR failure	chr1	5937286	5937489	204
SV7	PCR failure	chr3	68564120	68564289	170
SV8	PCR failure	chr5	4533783	4533995	213
SV9		chr8	53850891	53851375	485	910	425	TTTGCAGCAGCAAGTGGGAT	AGGCAGGGCATGTGATGTGA
SV10		chr15	9221060	9221555	496	1018	522	GTACAAATTGGACAAGGGCAACC	AGGTCCTGGAGAAGCCGGTAG
SV11	FALSE	chr4	78757355	78757737	383	908	525	ATAGGAAAAGTTGGAGAACTGGTAG	TTCTTTTTCTTACTTTATGGTGTGG
SV12		chr6	177518847	177519387	541	872	331	TGTTTTGTGGGTTTGTTTTGGA	CGTCCCTACTCATGAGCACCA
SV13		chr20	25771689	25772115	427	841	414	GGTGTCCTGCTCATTTCCTTG	CGCCTGAAATCCCAGCTAC
SV14		chr1	227809419	227809925	507	988	481	CATGGCTTGCTTTGCAGTAC	ATCCCACCTCTTGCATCAGC
SV15		chr15	5600295	5600695	401	943	542	GTAACCACTTGCCCCACTTCC	TGCTCCGCATAAAACCCTTC
SV16		chr8	105865672	105865881	210	759	549	ACAGACACATCATTCCATCCAAA	CAATATGCAAAGCAGATCTGTATGG
SV17		chr5	88151390	88151559	170	646	476	CAATAACACACTGACGTAGACAAGT	TTAGGGCGTATGGAAAGAAG
SV18	FALSE	chr15	79194540	79194847	308	850	542	CTCCTGAGTTCAAGAGATTCA	GAAGAGTGCTGTGACCTGAC
SV19		chr2	75701373	75701870	498	894	396	TCAAGCAACCAAAGAACATT	AGGACTAGGATAGGGCTGTT
SV20		chr11	124184353	124184788	436	963	527	CCCTTGCTGACCAGTGTTTT	TTTAGTGAGCCGTGATTGCA
SV21	Complex deletion	chr16	237080	237221	142	639	497	GGAAATTTTGATTGGATTAGCATT	TTAGGCAACCCTCCCACCTC
SV22	PCR failure	chr16	40806944	40807204	261
SV23		chr13	49656656	49657873	1218	1698	480	TATGATTGCAGCCAAGTAGTAAATT	TATGTGTGTGTGCACACACTGC
SV24		chr15	18609788	18610279	492	989	497	CAGGGTAGTTCAAGAGGAGT	AGACTTTGATCATATAACAAATAGT
SV25		chr2	17945487	17945965	479	948	469	TTGTTGGATTATTTACGATGTTAAT	TCTGTTTTATTCTGGGTTTTCTT
SV26	PCR failure	chr3	185832584	185833007	424
SV27		chr14	80212780	80213229	450	941	491	TAGCGTGAGAACAGTTGTAATAC	CTAAGTATCTGACTTCAGAGCCT
SV28	PCR failure	chr3	23887717	23888154	438
SV29		chr6	174150988	174151512	525	949	424	TGGATTACTATCTACAATGTCTGCA	GTGACAGTGCAAGACCCTGTT
SV30		chr11	75725787	75726276	490	872	382	TTTTTCTGGATGTATCTTTATTCACTC	TTCTAGTACATAGTTGCTGCTCAGC
SV31		chr3	7173920	7174351	432	890	458	CCACCAAAACTCAGGGTAGGTC	GGCCACTTTGAGGCTTTCTAAA
SV32	PCR failure	chr1	182613580	182613716	137
SV33		chr8	104811957	104812353	397	796	399	CTTCTGGAAAACTGTCAAAATAAGC	GCTCCAAGTGCTAGTGATGCC
SV34		chr5	144897709	144898233	525	944	419	TGTAATGTTCGAGGGGATTTTTATG	TCATTCTGGAGTGGACTTTGGTA
SV35		chr2	140720956	140721118	163	928	765	AACATTTTATAACCTTAAAAAACAC	TCAACCATTGTGGAAGACAG
SV36		chr3	132553152	132553291	140	979	839	CTGATAGGTGGAAAAGCATGAAGAC	AACATTGCTGCACTGGACTCATC
SV37		chr1	148761546	148762376	831	1246	415	ACCCAGCAATGATACATGCAGAC	CACCAAAATCGTGAAGGACACTC
SV38		chr13	137406261	137406394	134	693	559	AGAGACTCATGGACCCAAAGATTGC	CCCTGTTGCGGGCAGTAGTATG
SV39	Two deletions	chr3	10480200	10480332	133	934	801	TTCAGACCATAGCATCAGGAGTATA	ACTCTTCCCAGTGCGTATCTTTC
SV40		chr6	170487939	170488384	446	899	453	AGATTTATCTCCTACATCGGC	ACCCAGAATAGTTAAGTTACCTG
SV41	Two deletions	chr8	77001834	77002308	475	973	498	ATAAGAAAAGACAAAGAAGGTC	CATCATTAGGTTGTTTATTTGA
SV42		chr14	100297411	100297726	316	765	449	TTTCTTGATGTCTGCACTGAT	CTTGCTTCTATAACAAATTACCA
SV43		chr9	59322143	59322305	163	872	709	GACTACAGGCACGCACCAATA	AAAAAAAGACATTGATGAGAGATTG
SV44		chr1	74660380	74660614	235	741	506	TGCACTGTTGAAAACTCATTTATA	TGCTAATTACCCTAATCTGATCAC
SV45	Primer design failure	chr10	93082090	93082475	386
SV46		chr5	145634643	145635157	515	841	326	GCATTGGAAAGAAAGGATAAG	GCTCCTCAAACTCAAAGTATTC
SV47	FALSE	chrX	99965462	99965667	206	755	549	AGGAGGAAGGATGTAAGATAAA	CTGTCTCTTTTCTGTCATTTGTAT
SV48		chr16	77757008	77757225	218	693	475	TTTTGGTAGAGGTAGGGTCTCA	TATATCGGTATGGATTTGTGGA
SV49	FALSE	chr20	238570	238789	220	993	773	CCTTGCTCCCTAAGTAGTCAAAT	ACCTGGCAGTTCTCTTACAGGAC
SV50	Two deletions	chr4	91532167	91534279	2113	2489	376	ATTGACACAGTAGACAGGGATGT	GAGGTTTAATGGATTTACAGTTC
SV51	PCR failure	chr2	56426083	56426604	522	706	184	GTGATTCTCCCACCTCAGCCTCC	TCTTACACATTGCTGGCAGGATTGA
SV52	FALSE	chr6	74225536	74226006	471	982	511	TAGGGAAAGATGCTAATATGTCG	TTTTTCGACAATGGTAGACATG
SV53		chr3	525830	526279	450	954	504	GGTGCCTGTCATTTGCCCACT	ACAGCTCAGCACGCTGCTACA
SV54		chr17	41269590	41270587	998	1292	294	TGAACCCTCCAAACTGTTCCAAC	TGCTTATGGAGCTGCTGTAAATATG
SV55		chr2	32578210	32578603	394	946	552	TCATAATACTGTTACAATGGCAA	ACTTGTTAAGTGTGCAGGCTAG
SV56	FALSE	chr15	92206445	92206598	154	763	609	TTATGGAAGCAACTCCTTTCAAG	AACACCTCATGTGACCTCTTCC
SV57		chr4	48252686	48252810	125	961	836	GATGAAAGACTTTTTCTTACTGATC	AATTAAATAACCAATGAGTCAATG
SV58		chr3	11999703	11999852	150	755	605	CTGAAGAAAAAAGGGGTGAAATGAA	GAGGGTGTTGTGTTGGCAATGCT
SV59	PCR failure	chr4	15863044	15869759	6716	7037		ACTGCTCAACTTTGCCATGTAGTTG	AGTGCTGGGATTACAGGCATGA
SV60		chr13	15430659	15430909	251	790	539	GGCAATAGGTCTGAGTCATAAAGT	TGTTTTTCCAACATTCTAGTCAG
SV61		chr1	165336926	165337161	236	802	566	TCTTACACGGTGAAATCCTGTCTCT	ATCAAGAAAACCAAACCCCCATT
SV62		chr2	94441618	94442063	446	912	466	AAGGACACAGTATAGTTGGTGTA	CAAAGATATTTGATATGATTCGT
SV63		chr7	10083665	10084106	442	920	478	CCATTGTCCTGTCATTCATAAAAG	GTGATTAGAAATTGTGGTCCTGAT
SV64		chr16	4496235	4496768	534	916	382	TGACACATATGAAACACGTGGAAC	TCTTGTCCACCCTCCTTCGTC
SV65		chr7	28823314	28823761	448	907	459	ATGGGAGGATGTGCATAGGTTACA	CTTCTACGGGACATACGCTGGAT
SV66		chr5	142259867	142260424	558	970	412	GTAACTGTGATGAACCAGCCAAC	TTTTCCCTTAGGATTCTTCTGTGT
SV67		chr1	210002099	210002569	471	933	462	CCAAGCAACACTCTTAATGGAGGA	ACCAACATGGAGAAACCCTGACTC
SV68		chr20	23521493	23521774	282	664	382	GTCTTGTTCTATTGCCCTGGCTG	ATTGTCAGATTTTGCATCCAAGATG
SV69		chr1	170963289	170963642	354	816	462	TTGTTTGCTTTCTACCATTCAC	CTCCAAATCTTTTCTAACCACC
SV70		chr15	103893310	103893548	239	667	428	TAAGAAAGAAGCTGCCAAATAAA	TCTCCATCTTTTCTGGCTACAGT
SV71		chr12	59817623	59818070	448	940	492	TGGTTGAAATAGGCAAATCTTCC	TTAGCAAGGGTGCATTTGTCAC
SV72	PCR failure	chr2	30819677	30819842	166	1568	1402	CTCAGGTTATTAGGCCATTCTCA	GACTTTTAGGGGAATTCTTTCGTAG
SV73		chr19	22049440	22049940	501	938	437	TTACGAAACACACCAAAGATTG	AGCATTGTGAAATATCACTGGG
SV74		chr2	126553129	126554612	1484	2005	521	TGCTCTACTACAAGGGCTTGTGACA	TGCCTAAGGCTCCTTAAGCAAG
SV75		chr14	89468481	89470755	2275	2729	454	CCACCACACCCAGATAATTT	CATGAGGAAAAATGTCGCTT
SV76		chr13	136526974	136530215	3242	3730	488	GAGCCACAACCACAGTTCTGG	GGGGATTGTAGGGAAGGTGTTAT
SV77	multiple band	chr2	175141813	175142326	514	899	385	ATGTCAGTAGAGCATTTGGTGTA	AGTTTCCTTTAGTTTGTTCCAAC
SV78		chr3	155539420	155539896	477	999	522	AACATACCCAATGTTTTGTAAGC	TAAGAGATCGCTGACCATAGACT
SV79		chr2	77811349	77811795	447	896	449	TTTCCTTACCTGCAAAATGGG	ACAGAGGGGCTGGAACACATA
SV80	primer design failure	chr2	118690640	118696992				TCTCTATTTCCCGCTACTCTTC	ATTCAGTGGGTAGTTCTGCTGT
SV81	primer design failure	chr16	75880292	75880516	225
SV82		chr20	5824356	5824599	244	718	474	GAGGATGAAAAACCTTCTGCG	TCTGCCCATATCCCATGATCT
SV83		chr13	5139206	5139361	156	667	511	GGAGACACACCTACAAACATACG	ATGAATGGGTAAATGGAGAAATG
SV84	primer design failure	chr13	884547	884868	322
SV85		chr7	148153967	148154235	269	808	539	AGGATTTAAACAGAATAGCACCC	AGCTCCCAGTATTTTTAATTTTG
SV86	sequencing failure	chr5	52248976	52249209	234	727	493
SV87		chr2	168847185	168847675	491	938	447	AAAATAAGTAGAATACAAGGCAGAA	CAATCCTAGGCATCTTTCTGAA
SV88	primer design failure	chr6	150556778	150557111	334
SV89		chr14	24618276	24618733	458	963	505	ACAGCACTGTATGTGAGCCAGAG	AGGGGAATGGTTGCTTTTAGGTA
SV90		chr17	46622791	46623320	530	1007	477	CACACTTGGATAGGATTCAGATA	AAGCATACGTTAAAAACTTACCTTT
SV91		chr13	100556941	100557421	481	878	397	AGCATTTCCATATTCAAGCACCT	CCCTCCAACAGCTTCCTGTC
SV92		chr11	120050557	120051052	496	995	499	CTCAAGTGTTCTTTATGGGAGTCA	GGCTTGACAGGGTGGTGATT
SV93		chr6	4837038	4837481	444	987	543	TTGTTGTTAAAATGCCTTTGTTG	GCTTTATCAGATTAGGTCATGCC
SV94	Two deletions	chr2	4337997	4338217	221	711	490	GGAAATAGATGGTGGACAACTGA	GTTTAATCAGGAAGATGCAGTTCAT
SV95	multiple band	chr13	46091403	46091898	496	909	413	ACCAAATAGCGATTGCCATACTT	CCCAAAATATCTCCAGGCATCA
SV96	FALSE	chr5	153918649	153919298	650	1130	480	TATAAAAGTGATAGTTTGGGCAT	TAATGGAAAGAGAGAAAGAAAAG
SV97	multiple band	chr12	31049654	31049781	128	902	774	GAACCAAAGGTGACTGATTGTAAC	TGATTTCCATTCTAAGGTAAAAGC
SV98		chr13	25632336	25632752	417	860	443	AAAGTTGTAAATCCACCGTCCAG	GGTCTTCTGTGCCATCTTCATTC
SV99	primer design failure	chr20	87461091	87461222	132
SV100	primer design failure	chr15	104059238	104059423	186
* Note means the reason why we do not detect this SV; $ Element means the deletion region; # Design length means the PCR product length estimated by using Indian rhesus macaque as template

## Sheet: Table S4
Table S4 the deletion length information
	Expected deletion lengths#	Observed deletion lengths*	E - O†
SV2	478	326	152
SV3	429	327	102
SV5	416	280	136
SV9	485	319	166
SV10	496	309	187
SV12	541	341	200
SV13	427	314	113
SV14	507	425	82
SV15	401	274	127
SV16	210	88	122
SV17	170	60	110
SV19	498	312	186
SV20	436	315	121
SV24	492	319	173
SV25	479	316	163
SV27	450	324	126
SV29	525	323	202
SV30	490	305	185
SV31	432	318	114
SV33	397	204	193
SV34	525	320	205
SV35	163	133	30
SV36	140	138	2
SV37	831	678	153
SV40	446	305	141
SV42	316	161	155
SV43	163	115	48
SV44	235	94	141
SV46	515	290	225
SV48	218	69	149
SV53	450	320	130
SV54	998	786	212
SV55	394	294	100
SV57	125	118	7
SV58	150	46	104
SV60	251	116	135
SV61	236	90	146
SV62	446	291	155
SV63	442	296	146
SV64	534	353	181
SV65	448	325	123
SV66	558	353	205
SV67	471	322	149
SV68	282	97	185
SV69	354	207	147
SV70	239	79	160
SV71	448	331	117
SV73	501	308	193
SV74	1484	1350	134
SV76	3242	3055	187
SV78	477	302	175
SV79	447	309	138
SV82	244	88	156
SV83	156	48	108
SV85	269	176	93
SV87	491	319	172
SV89	458	323	135
SV90	530	359	171
SV91	481	303	178
SV92	496	323	173
SV93	444	306	138
SV98	417	310	107
* The observed deletion lengths are from PCR-directed sequencing results.
# The expected deletion lengths are from SV calling algorithm
† E-O indicates the difference between the expected length and the observed length

## Sheet: Table S5
Table S5 SV status in Chinese macaque population (20 individuals)
Name	Allele calling	Note
SV1	-
SV2	Deletion	Fixed
SV3	Deletion	Fixed
SV4	Deletion	Fixed
SV5	Deletion	Polymorphic
SV6	-	PCR failure
SV7	-	PCR failure
SV8	-	PCR failure
SV9	Deletion	Polymorphic
SV10	Deletion	Polymorphic
SV11	-
SV12	Deletion	Fixed
SV13	-	Uncertainty
SV14	Deletion	Polymorphic
SV15	Deletion	Polymorphic
SV16	Deletion	Fixed
SV17	Deletion	Fixed
SV18	-
SV19	Deletion	Polymorphic
SV20	Deletion	Polymorphic
SV21	-	uncertainty
SV22	-	PCR failure
SV23	Deletion	Fixed
SV24	Deletion	Polymorphic
SV25	Deletion	Fixed
SV26	-	PCR failure
SV27	Deletion	Polymorphic
SV28	-	PCR failure
SV29	-	uncertainty
SV30	Deletion	Polymorphic
SV31	Deletion	Polymorphic
SV32	-	PCR failure
SV33	Deletion	Polymorphic
SV34	-	uncertainty
SV35	-	uncertainty
SV36	Deletion	Polymorphic
SV37	Deletion	Fixed
SV38	-	uncertainty
SV39	Deletion	Polymorphic
SV40	Deletion	Polymorphic
SV41	-	multiple band
SV42	Deletion	Polymorphic
SV43	Deletion	Polymorphic
SV44	Deletion	Fixed
SV45	-	Primer design failure
SV46	Deletion	Polymorphic
SV47	-
SV48	Deletion	Polymorphic
SV49	-
SV50	Deletion	Two deletions
SV51	-	PCR failure
SV52	-
SV53	Deletion	Polymorphic
SV54	Deletion	Fixed
SV55	Deletion	Polymorphic
SV56	-
SV57	Deletion	Fixed
SV58	Deletion	Fixed
SV59	-	PCR failure
SV60	Deletion	Polymorphic
SV61	Deletion	Polymorphic
SV62	Deletion	Polymorphic
SV63	Deletion	Polymorphic
SV64	Deletion	Polymorphic
SV65	Deletion	Polymorphic
SV66	Deletion	Fixed
SV67	Deletion	Fixed
SV68	Deletion	Polymorphic
SV69	Deletion	Polymorphic
SV70	Deletion	Polymorphic
SV71	Deletion	Fixed
SV72	-	PCR failure
SV73	Deletion	Polymorphic
SV74	Deletion	Polymorphic
SV75	Deletion	Fixed
SV76	Deletion	Fixed
SV77	-	multiple band
SV78	Deletion	Polymorphic
SV79	Deletion	Fixed
SV80	-	primer design failure
SV81	-	primer design failure
SV82	Deletion	Polymorphic
SV83	Deletion	Polymorphic
SV84	-	Primer design failure
SV85	Deletion	Fixed
SV86	-	Sequencing failure
SV87	Deletion	Polymorphic
SV88	-	PCR failure
SV89	Deletion	Fixed
SV90	Deletion	Fixed
SV91	Deletion	Polymorphic
SV92	Deletion	Polymorphic
SV93	Deletion	Polymorphic
SV94	-	Two deletions
SV95	-	multiple band
SV96	-
SV97	-	multiple band
SV98	Deletion	Fixed
SV99	-	Primer design failure
SV100	-	primer design failure
