# Supplementary material for: Genome sequence and global sequence variation map with 5.5 million SNPs in Chinese rhesus macaque
Source: Genome Biol. 2011 Jul 6;12(7):R63. doi: 10.1186/gb-2011-12-7-r63 (PMC3218825; doi:10.1186/gb-2011-12-7-r63)
Supplement: Additional file 3 — Table S6. SNPs in drug-target protein domains. [file gb-2011-12-7-r63-S3.XLS]

## Sheet: macaque SNPs
Table S6. SNPs in drug-target protein domains (rhesus macaque)
Symbol	Human_ID	Macaca_ID	Pfam	Identity(%)	Coordinate	Residue	Human	IR	CR*	Allele_type†
SCTR	ENSP00000019103	ENSMMUP00000014567	PF00002	97.6	chr13:125621565	293	S	F	F293S	CR Homo_Allele A<->R;Codon TTC<->TCC
SCTR	ENSP00000019103	ENSMMUP00000014567	PF00002	97.6	chr13:125616523	342	R	R	R342K	CR Hetero_Allele C<->Y;Codon AGG<->AAG
RDH8	ENSP00000171214	ENSMMUP00000014684	PF00106	100	chr19:9822410	75	A	A	A75T	CR Hetero_Allele G<->R;Codon GCT<->ACT
ASNS	ENSP00000175506	ENSMMUP00000025179	PF00310	97.3	chr3:119418863	149	M	I	I149M	CR Homo_Allele A<->R;Codon ATA<->ATG
CA12	ENSP00000178638	ENSMMUP00000028111	PF00194	98.1	chr7:41717942	69	A	A	A69T	CR Hetero_Allele C<->Y;Codon GCC<->ACC
SLC13A1	ENSP00000194130	ENSMMUP00000022045	PF00939	96	chr3:160745819	29	V	I	I29V	CR Homo_Allele T<->Y;Codon ATC<->GTC
PLOD1	ENSP00000196061	ENSMMUP00000018618	PF03171	66.3	chr1:15082805	261	T	A	A261T	CR Hetero_Allele G<->R;Codon GCC<->ACC
ADH1A	ENSP00000209668	ENSMMUP00000034972	PF00107	96	chr5:92272942	293	V	V	V293I	CR Homo_Allele C<->Y;Codon GTA<->ATA
TCN2	ENSP00000215838	ENSMMUP00000037096	PF01122	93.3	chr10:74472900	67	T	T	T67A	CR Hetero_Allele A<->R;Codon ACC<->GCC
TCN2	ENSP00000215838	ENSMMUP00000037096	PF01122	93.3	chr10:74477157	223	R	Q	Q223R	CR Homo_Allele A<->R;Codon CAA<->CGA
HMOX1	ENSP00000216117	ENSMMUP00000037050	PF01126	97.1	chr10:79299138	88	A	T	T88A	CR Hetero_Allele A<->R;Codon ACC<->GCC
HMOX1	ENSP00000216117	ENSMMUP00000037050	PF01126	97.1	chr10:79299175	100	R	R	R100H	CR Hetero_Allele G<->R;Codon CGC<->CAC
HMOX1	ENSP00000216117	ENSMMUP00000037050	PF01126	97.1	chr10:79299202	109	P	L	L109P	CR Homo_Allele T<->Y;Codon CTG<->CCG
FKBP3	ENSP00000216330	ENSMMUP00000021697	PF00254	99	chr7:108293064	127	K	K	K127R	CR Hetero_Allele T<->Y;Codon AAG<->AGG
FKBP3	ENSP00000216330	ENSMMUP00000021697	PF00254	99	chr7:108289503	189	R	R	R189G	CR Hetero_Allele G<->S;Codon CGA<->GGA
CTSG	ENSP00000216336	ENSMMUP00000005891	PF00089	84.9	chr7:87450617	96	R	R	R96P	CR Hetero_Allele C<->S;Codon CGC<->CCC
CTSG	ENSP00000216336	ENSMMUP00000005891	PF00089	84.9	chr7:87450609	99	Q	R	R99G	CR Hetero_Allele G<->S;Codon CGA<->GGA
CTSG	ENSP00000216336	ENSMMUP00000005891	PF00089	84.9	chr7:87450587	106	Q	R	R106H	CR Hetero_Allele C<->Y;Codon CGT<->CAT
CTSG	ENSP00000216336	ENSMMUP00000005891	PF00089	84.9	chr7:87450256	158	T	T	T158R	CR Hetero_Allele G<->S;Codon ACA<->AGA
CTSG	ENSP00000216336	ENSMMUP00000005891	PF00089	84.9	chr7:87450212	173	L	F	F173L	CR Hetero_Allele A<->R;Codon TTC<->CTC
CTSG	ENSP00000216336	ENSMMUP00000005891	PF00089	84.9	chr7:87450196	178	S	S	S178F	CR Hetero_Allele G<->R;Codon TCC<->TTC
GZMB	ENSP00000216341	ENSMMUP00000018888	PF00089	85.9	chr7:87511974	82	R	S	S82R	CR Hetero_Allele G<->S;Codon AGC<->AGG
GZMB	ENSP00000216341	ENSMMUP00000018888	PF00089	85.9	chr7:87511076	159	Q	Q	Q159K	CR Hetero_Allele G<->K;Codon CAG<->AAG
GZMB	ENSP00000216341	ENSMMUP00000018888	PF00089	85.9	chr7:87510980	191	S	A	A191S	CR Hetero_Allele C<->M;Codon GCA<->TCA
GZMB	ENSP00000216341	ENSMMUP00000018888	PF00089	85.9	chr7:87510913	213	H	R	R213H	CR Hetero_Allele C<->Y;Codon CGT<->CAT
PYGL	ENSP00000216392	ENSMMUP00000032912	PF00343	98.6	chr7:113966412	321	R	C	C321R	CR Hetero_Allele A<->R;Codon TGT<->CGT
PYGL	ENSP00000216392	ENSMMUP00000032912	PF00343	98.6	chr7:113966406	323	A	T	T323A	CR Homo_Allele T<->Y;Codon ACA<->GCA
AHCY	ENSP00000217426	ENSMMUP00000005511	PF05221	74.5	chr13:104302068	79	V	A	A79V	CR Homo_Allele G<->R;Codon GCA<->GTA
MMP2	ENSP00000219070	ENSMMUP00000005966	PF00413	99.7	chr20:53736610	428	T	S	S428T	CR Homo_Allele G<->S;Codon AGC<->ACC
MEFV	ENSP00000219596	ENSMMUP00000023620	PF00643	90.7	chr20:3390833	382	R	P	P382R	CR Homo_Allele G<->S;Codon CCC<->CGC
PLAT	ENSP00000220809	ENSMMUP00000018955	PF00051	93.9	chr8:42759787	282	V	V	V282M	CR Hetero_Allele C<->Y;Codon GTG<->ATG
PLAT	ENSP00000220809	ENSMMUP00000018955	PF00089	98.8	chr8:42756780	484	L	L	L484F	CR Hetero_Allele G<->R;Codon CTT<->TTT
CKM	ENSP00000221476	ENSMMUP00000017718	PF00217	85.1	chr19:51750452	123	N	N	N123K	CR Hetero_Allele G<->K;Codon AAC<->AAA
CKM	ENSP00000221476	ENSMMUP00000017718	PF02807	66.2	chr19:51752485	74	C	C	C74F	CR Hetero_Allele C<->M;Codon TGT<->TTT
CLC	ENSP00000221804	ENSMMUP00000031611	PF00337	80.9	chr19:46040454	45	K	K	K45N	CR Hetero_Allele C<->M;Codon AAG<->AAT
PLIN3	ENSP00000221957	ENSMMUP00000031951	PF03036	90.3	chr19:4753758	20	V	I	I20V	CR Homo_Allele T<->Y;Codon ATA<->GTA
PLIN3	ENSP00000221957	ENSMMUP00000031951	PF03036	90.3	chr19:4739594	243	E	D	D243E	CR Homo_Allele A<->M;Codon GAT<->GAG
C5	ENSP00000223642	ENSMMUP00000026497	PF07678	87.4	chr15:15021862	1205	R	C	C1205R	CR Homo_Allele T<->Y;Codon TGT<->CGT
GALK1	ENSP00000225614	ENSMMUP00000028663	PF08544	98.8	chr16:71071689	292	R	R	R292C	CR Hetero_Allele G<->R;Codon CGC<->TGC
NAGLU	ENSP00000225927	ENSMMUP00000012278	PF05089	82.3	chr16:52672757	367	R	G	G367R	CR Homo_Allele G<->R;Codon GGG<->AGG
NAGLU	ENSP00000225927	ENSMMUP00000012278	PF05089	82.3	chr16:52672836	393	R	L	L393R	CR Homo_Allele T<->K;Codon CTC<->CGC
CACNG1	ENSP00000226021	ENSMMUP00000003954	PF00822	85.6	chr16:62413656	110	I	T	T110M	CR Homo_Allele C<->Y;Codon ACG<->ATG
HSPA8	ENSP00000227378	ENSMMUP00000006240	PF00012	100	chr14:121411900	515	I	I	I515F	CR Hetero_Allele T<->W;Codon ATT<->TTT
HSPA8	ENSP00000227378	ENSMMUP00000006240	PF00012	100	chr14:121411866	526	K	K	K526R	CR Hetero_Allele T<->Y;Codon AAA<->AGA
CCND1	ENSP00000227507	ENSMMUP00000003165	PF02984	98.5	chr14:5118850	275	E	V	V275E	CR Homo_Allele A<->W;Codon GTA<->GAA
AGXT2	ENSP00000231420	ENSMMUP00000008293	PF00202	98.6	chr6:34783903	344	I	I	I344M	CR Hetero_Allele A<->M;Codon ATT<->ATG
LTF	ENSP00000231751	ENSMMUP00000018727	PF00405	91.6	chr2:90076388	291	R	R	R291H	CR Hetero_Allele G<->R;Codon CGC<->CAC
	ENSP00000232907	ENSMMUP00000004864	PF01546	77.6	chr2:84408822	144	V	V	V144M	CR Hetero_Allele C<->Y;Codon GTG<->ATG
	ENSP00000232907	ENSMMUP00000004864	PF01546	77.6	chr2:84407458	214	Y	F	F214Y	CR Hetero_Allele A<->W;Codon TTT<->TAT
	ENSP00000232907	ENSMMUP00000004864	PF07687	94.8	chr2:84408822	144	V	V	V144M	CR Hetero_Allele C<->Y;Codon GTG<->ATG
REG1A	ENSP00000233735	ENSMMUP00000001333	PF00059	86.2	chr13:79507121	114	-	Y	Y114C	CR Homo_Allele A<->R;Codon TAT<->TGT
IL1R1	ENSP00000233946	ENSMMUP00000027289	PF01582	97.4	chr13:102109382	395	V	V	V395A	CR Homo_Allele T<->Y;Codon GTT<->GCT
PROC	ENSP00000234071	ENSMMUP00000031015	PF00089	96.6	chr13:133877450	360	V	I	I360V	CR Hetero_Allele A<->R;Codon ATC<->GTC
ODC1	ENSP00000234111	ENSMMUP00000026911	PF02784	97.1	chr13:10532060	243	D	E	E243D	CR Homo_Allele T<->W;Codon GAA<->GAT
PPP3R1	ENSP00000234310	ENSMMUP00000022984	PF00036	8.3	chr13:68425120	231	-	R	R231H	CR Hetero_Allele C<->Y;Codon CGT<->CAT
SPR	ENSP00000234454	ENSMMUP00000012410	PF00106	96.7	chr13:73182778	122	N	N	N122S	CR Hetero_Allele A<->R;Codon AAC<->AGC
SARS	ENSP00000234677	ENSMMUP00000028755	PF00587	99.5	chr1:112288048	219	G	G	G219V	CR Hetero_Allele G<->K;Codon GGC<->GTC
SARS	ENSP00000234677	ENSMMUP00000028755	PF00587	99.5	chr1:112291745	309	G	G	G309D	CR Hetero_Allele G<->R;Codon GGC<->GAC
SARS	ENSP00000234677	ENSMMUP00000028755	PF02403	97.2	chr1:112285802	100	V	V	V100I	CR Hetero_Allele G<->R;Codon GTC<->ATC
WARS2	ENSP00000235521	ENSMMUP00000012129	PF00579	96.9	chr1:121988357	49	D	D	D49H	CR Hetero_Allele C<->S;Codon GAC<->CAC
HSD3B1	ENSP00000235547	ENSMMUP00000021766	PF01073	94.3	chr1:122300651	141	Q	Q	Q141E	CR Hetero_Allele C<->S;Codon CAG<->GAG
HSD3B1	ENSP00000235547	ENSMMUP00000021766	PF01073	94.3	chr1:122300666	146	E	E	E146Q	CR Hetero_Allele G<->S;Codon GAA<->CAA
HSD3B1	ENSP00000235547	ENSMMUP00000021766	PF01073	94.3	chr1:122300802	191	Y	Y	Y191C	CR Hetero_Allele A<->R;Codon TAT<->TGT
HSD3B1	ENSP00000235547	ENSMMUP00000021766	PF01073	94.3	chr1:122300838	203	S	S	S203N	CR Hetero_Allele G<->R;Codon AGT<->AAT
MMP8	ENSP00000236826	ENSMMUP00000005982	PF00413	91	chr14:101337728	131	R	G	G131E	CR Hetero_Allele C<->Y;Codon GGA<->GAA
MMP8	ENSP00000236826	ENSMMUP00000005982	PF00413	91	chr14:101337419	205	T	T	T205N	CR Hetero_Allele G<->K;Codon ACC<->AAC
ATIC	ENSP00000236959	ENSMMUP00000016168	PF01808	97	chr12:79140610	152	V	G	G152V	CR Homo_Allele G<->K;Codon GGG<->GTG
PFN2	ENSP00000239940	ENSMMUP00000030714	PF00235	100	chr2:137806249	56	R	R	R56W	CR Hetero_Allele C<->Y;Codon CGG<->TGG
CHRNA2	ENSP00000240132	ENSMMUP00000028337	PF02931	99.5	chr8:27620167	61	R	R	R61Q	CR Hetero_Allele C<->Y;Codon CGG<->CAG
CHRNA2	ENSP00000240132	ENSMMUP00000028337	PF02932	95.6	chr8:27613540	408	V	M	M408V	CR Hetero_Allele T<->Y;Codon ATG<->GTG
CHRNA2	ENSP00000240132	ENSMMUP00000028337	PF02932	95.6	chr8:27613471	431	P	S	S431P	CR Hetero_Allele A<->R;Codon TCC<->CCC
CHRNA2	ENSP00000240132	ENSMMUP00000028337	PF02932	95.6	chr8:27613411	451	A	A	A451T	CR Hetero_Allele C<->Y;Codon GCT<->ACT
AARS2	ENSP00000244571	ENSMMUP00000018898	PF01411	96.1	chr4:44224549	504	R	H	H504R	CR Homo_Allele T<->Y;Codon CAC<->CGC
CLPP	ENSP00000245816	ENSMMUP00000031933	PF00574	57.9	chr19:6262116	136	M	C	C136R	CR Homo_Allele T<->Y;Codon TGT<->CGT
CDC25B	ENSP00000245960	ENSMMUP00000024897	PF00581	97.2	chr10:37133711	509	Y	Y	Y509S	CR Hetero_Allele A<->M;Codon TAC<->TCC
CDC25B	ENSP00000245960	ENSMMUP00000024897	PF06617	90.4	chr10:37130050	173	D	Y	Y173D	CR Homo_Allele T<->K;Codon TAC<->GAC
TUBA4A	ENSP00000248437	ENSMMUP00000037577	PF00091	100	chr12:83106453	156	R	R	R156Q	CR Hetero_Allele C<->Y;Codon CGG<->CAG
TUBA4A	ENSP00000248437	ENSMMUP00000037577	PF00091	100	chr12:83106360	187	S	S	S187C	CR Hetero_Allele G<->S;Codon TCT<->TGT
TUBA4A	ENSP00000248437	ENSMMUP00000037577	PF03953	100	chr12:83105905	339	R	R	R339S	CR Hetero_Allele G<->K;Codon CGC<->AGC
GGT1	ENSP00000248923	ENSMMUP00000027631	PF01019	90	chr10:68027080	83	V	M	M83V	CR Hetero_Allele A<->R;Codon ATG<->GTG
GGT1	ENSP00000248923	ENSMMUP00000027631	PF01019	90	chr10:68032731	156	Y	Y	Y156F	CR Hetero_Allele A<->W;Codon TAT<->TTT
GGT1	ENSP00000248923	ENSMMUP00000027631	PF01019	90	chr10:68032782	173	Q	R	R173Q	CR Hetero_Allele G<->R;Codon CGG<->CAG
GGT1	ENSP00000248923	ENSMMUP00000027631	PF01019	90	chr10:68032826	188	G	G	G188S	CR Hetero_Allele G<->R;Codon GGC<->AGC
GGT1	ENSP00000248923	ENSMMUP00000027631	PF01019	90	chr10:68032844	194	E	E	E194K	CR Hetero_Allele G<->R;Codon GAA<->AAA
GGT1	ENSP00000248923	ENSMMUP00000027631	PF01019	90	chr10:68035270	294	A	A	A294V	CR Hetero_Allele C<->Y;Codon GCG<->GTG
GGT1	ENSP00000248923	ENSMMUP00000027631	PF01019	90	chr10:68039362	481	-	T	T481A	CR Hetero_Allele A<->R;Codon ACA<->GCA
GGT1	ENSP00000248923	ENSMMUP00000027631	PF01019	90	chr10:68039626	542	N	N	N542D	CR Hetero_Allele A<->R;Codon AAC<->GAC
GGT1	ENSP00000248923	ENSMMUP00000027631	PF01019	90	chr10:68040011	569	H	D	D569H	CR Hetero_Allele G<->S;Codon GAC<->CAC
GCAT	ENSP00000248924	ENSMMUP00000020005	PF00155	97.1	chr10:81727150	120	E	A	A120E	CR Homo_Allele C<->M;Codon GCG<->GAG
GCAT	ENSP00000248924	ENSMMUP00000020005	PF00155	97.1	chr10:81730395	147	R	L	L147R	CR Homo_Allele T<->K;Codon CTC<->CGC
GCAT	ENSP00000248924	ENSMMUP00000020005	PF00155	97.1	chr10:81731032	203	R	C	C203R	CR Homo_Allele T<->Y;Codon TGC<->CGC
DUT	ENSP00000249783	ENSMMUP00000022213	PF00692	97.7	chr7:26660769	121	E	D	D121E	CR Hetero_Allele T<->K;Codon GAT<->GAG
ACE2	ENSP00000252519	ENSMMUP00000018466	PF01401	82.4	chrX:13351771	171	R	R	R171W	CR Homo_Allele G<->R;Codon CGG<->TGG
ACE2	ENSP00000252519	ENSMMUP00000018466	PF01401	82.4	chrX:13317138	530	P	P	P530A	CR Homo_Allele G<->S;Codon CCT<->GCT
IDO1	ENSP00000253513	ENSMMUP00000032133	PF01231	90.4	chr8:40488817	191	Q	Q	Q191R	CR Homo_Allele A<->R;Codon CAA<->CGA
IDO1	ENSP00000253513	ENSMMUP00000032133	PF01231	90.4	chr8:40493317	357	I	I	I357V	CR Homo_Allele A<->R;Codon ATC<->GTC
APCS	ENSP00000255040	ENSMMUP00000008795	PF00354	90.7	chr1:138202082	126	F	C	C126F	CR Homo_Allele G<->K;Codon TGT<->TTT
CHIT1	ENSP00000255427	ENSMMUP00000011416	PF00704	95.6	chr1:167211141	118	T	I	I118T	CR Homo_Allele T<->Y;Codon ATC<->ACC
CHIT1	ENSP00000255427	ENSMMUP00000011416	PF00704	95.6	chr1:167215074	298	G	G	G298A	CR Hetero_Allele G<->S;Codon GGA<->GCA
HRH4	ENSP00000256906	ENSMMUP00000019742	PF00001	93.6	chr18:17491867	175	L	V	V175L	CR Homo_Allele G<->S;Codon GTT<->CTT
MTNR1B	ENSP00000257068	ENSMMUP00000023336	PF00001	97.6	chr14:91555944	178	V	V	V178L	CR Hetero_Allele G<->K;Codon GTG<->TTG
TCN1	ENSP00000257264	ENSMMUP00000017785	PF01122	86.9	chr14:14061467	183	Q	Q	Q183H	CR Hetero_Allele G<->S;Codon CAG<->CAC
PDGFRA	ENSP00000257290	ENSMMUP00000020623	PF07714	99.1	chr5:75106561	936	P	S	S936P	CR Homo_Allele A<->R;Codon TCA<->CCA
CARS2	ENSP00000257347	ENSMMUP00000016635	PF01406	98.7	chr17:90739843	195	D	D	D195N	CR Hetero_Allele C<->Y;Codon GAT<->AAT
NT5E	ENSP00000257770	ENSMMUP00000007196	PF00149	99.5	chr4:81492775	114	A	A	A114T	CR Hetero_Allele G<->R;Codon GCA<->ACA
HTR2B	ENSP00000258400	ENSMMUP00000015461	PF00001	97.4	chr12:94965524	257	Q	R	R257Q	CR Hetero_Allele C<->Y;Codon CGA<->CAA
SLC19A3	ENSP00000258403	ENSMMUP00000017422	PF01770	95.1	chr12:91601793	222	E	E	E222K	CR Hetero_Allele C<->Y;Codon GAA<->AAA
ORM1	ENSP00000259396	ENSMMUP00000010511	PF00061	90.1	chr15:21795606	173	V	V	V173I	CR Hetero_Allele C<->Y;Codon GTC<->ATC
BAAT	ENSP00000259407	ENSMMUP00000031335	PF04775	92.5	chr15:34851367	94	R	Q	Q94K	CR Homo_Allele C<->M;Codon CAA<->AAA
CTSL2	ENSP00000259470	ENSMMUP00000030251	PF00112	93.6	chr15:108652652	215	P	S	S215P	CR Hetero_Allele A<->R;Codon TCT<->CCT
CTSL2	ENSP00000259470	ENSMMUP00000030251	PF00112	93.6	chr15:108652619	226	T	K	K226E	CR Homo_Allele T<->Y;Codon AAG<->GAG
CTSL2	ENSP00000259470	ENSMMUP00000030251	PF08246	98.3	chr15:108654499	74	T	T	T74A	CR Hetero_Allele T<->Y;Codon ACA<->GCA
CASP1	ENSP00000260309	ENSMMUP00000012901	PF00656	72.7	chr14:103604123	136	T	A	A136T	CR Homo_Allele C<->Y;Codon GCC<->ACC
CCBL2	ENSP00000260508	ENSMMUP00000024741	PF00155	92.4	chr1:91693997	109	I	I	I109V	CR Hetero_Allele T<->Y;Codon ATT<->GTT
CYP1B1	ENSP00000260630	ENSMMUP00000018330	PF00067	95.3	chr13:38048222	198	V	V	V198I	CR Homo_Allele C<->Y;Codon GTC<->ATC
CYP1B1	ENSP00000260630	ENSMMUP00000018330	PF00067	95.3	chr13:38044548	409	V	V	V409I	CR Hetero_Allele C<->Y;Codon GTC<->ATC
SLC3A1	ENSP00000260649	ENSMMUP00000008308	PF00128	84.7	chr13:44434058	334	D	N	N334D	CR Homo_Allele A<->R;Codon AAC<->GAC
FGFR3	ENSP00000260795	ENSMMUP00000026225	PF00047	98.2	chr1:2160705	69	M	M	M69V	CR Hetero_Allele T<->Y;Codon ATG<->GTG
IDH1	ENSP00000260985	ENSMMUP00000021152	PF00180	99	chr12:72130666	25	L	L	L25S	CR Hetero_Allele A<->R;Codon TTG<->TCG
HAL	ENSP00000261208	ENSMMUP00000012197	PF00221	97.9	chr11:97197500	362	I	T	T362I	CR Homo_Allele G<->R;Codon ACT<->ATT
PLA2G10	ENSP00000261659	ENSMMUP00000013072	PF00068	96.7	chr20:14818428	55	G	R	R55H	CR Homo_Allele C<->Y;Codon CGC<->CAC
SLC6A4	ENSP00000261707	ENSMMUP00000004679	PF00209	97.9	chr16:25457568	119	L	I	I119L	CR Homo_Allele T<->K;Codon ATC<->CTC
ALDH2	ENSP00000261733	ENSMMUP00000038622	PF00171	95.5	chr11:112731004	283	N	T	T283A	CR Homo_Allele A<->R;Codon ACC<->GCC
PDGFRB	ENSP00000261799	ENSMMUP00000015166	PF07714	100	chr6:146602922	724	L	L	L724I	CR Hetero_Allele G<->K;Codon CTC<->ATC
CD33	ENSP00000262262	ENSMMUP00000012411	PF00047	93.2	chr19:57328210	201	R	R	R201Q	CR Hetero_Allele G<->R;Codon CGG<->CAG
CD33	ENSP00000262262	ENSMMUP00000012411	PF07686	88.6	chr19:57327645	82	Q	R	R82Q	CR Homo_Allele G<->R;Codon CGG<->CAG
CD33	ENSP00000262262	ENSMMUP00000012411	PF07686	88.6	chr19:57327719	107	A	T	T107A	CR Homo_Allele A<->R;Codon ACC<->GCC
ITGA2B	ENSP00000262407	ENSMMUP00000016626	PF08441	97.8	chr16:54474974	687	A	A	A687S	CR Hetero_Allele C<->M;Codon GCC<->TCC
SPTLC1	ENSP00000262554	ENSMMUP00000004012	PF00155	76	chr15:103868798	297	D	A	A297T	CR Homo_Allele C<->Y;Codon GCC<->ACC
CSF2RB	ENSP00000262825	ENSMMUP00000016218	PF00041	95.4	chr10:80832291	327	N	N	N327S	CR Homo_Allele A<->R;Codon AAC<->AGC
BPI	ENSP00000262865	ENSMMUP00000026563	PF01273	88.1	chr10:26148232	40	H	H	H40L	CR Hetero_Allele T<->W;Codon CAT<->CTT
ASPA	ENSP00000263080	ENSMMUP00000035419	PF04952	97.9	chr16:3212645	277	T	I	I277T	CR Hetero_Allele T<->Y;Codon ATC<->ACC
BBOX1	ENSP00000263182	ENSMMUP00000000428	PF02668	97.7	chr14:44668898	285	Q	E	E285Q	CR Homo_Allele C<->S;Codon GAA<->CAA
IL1B	ENSP00000263341	ENSMMUP00000026007	PF02394	86.4	chr13:112198901	34	C	C	C34R	CR Hetero_Allele A<->R;Codon TGC<->CGC
TBXAS1	ENSP00000263552	ENSMMUP00000005644	PF00067	96.7	chr3:177363346	58	T	M	M58T	CR Hetero_Allele T<->Y;Codon ATG<->ACG
ELANE	ENSP00000263621	ENSMMUP00000012657	PF00089	89.2	chr19:590437	114	L	L	L114F	CR Homo_Allele G<->S;Codon TTG<->TTC
DGKD	ENSP00000264057	ENSMMUP00000007464	PF07647	100	chr12:97361830	1119	T	T	T1119M	CR Hetero_Allele C<->Y;Codon ACG<->ATG
KYNU	ENSP00000264170	ENSMMUP00000028095	PF00266	87.4	chr12:6504547	211	D	P	P211L	CR Hetero_Allele C<->Y;Codon CCC<->CTC
CD80	ENSP00000264246	ENSMMUP00000039956	PF08205	94.3	chr2:39577632	172	H	R	R172H	CR Homo_Allele C<->Y;Codon CGC<->CAC
NNT	ENSP00000264663	ENSMMUP00000015392	PF02233	94.8	chr6:43623419	961	G	S	S961R	CR Homo_Allele T<->K;Codon AGT<->AGG
MTRR	ENSP00000264668	ENSMMUP00000024676	PF00258	99.3	chr6:7719808	112	F	F	F112L	CR Hetero_Allele C<->S;Codon TTC<->TTG
MTRR	ENSP00000264668	ENSMMUP00000024676	PF00667	96	chr6:7729677	311	I	I	I311V	CR Hetero_Allele A<->R;Codon ATA<->GTA
MTRR	ENSP00000264668	ENSMMUP00000024676	PF00667	96	chr6:7735364	460	S	G	G460S	CR Homo_Allele G<->R;Codon GGT<->AGT
F11	ENSP00000264691	ENSMMUP00000015267	PF00024	94	chr5:178393816	113	K	K	K113T	CR Hetero_Allele A<->M;Codon AAG<->ACG
F11	ENSP00000264691	ENSMMUP00000015267	PF00024	94	chr5:178393854	126	V	I	I126V	CR Homo_Allele A<->R;Codon ATC<->GTC
F11	ENSP00000264691	ENSMMUP00000015267	PF00089	79.2	chr5:178406681	377	R	R	R377H	CR Hetero_Allele G<->R;Codon CGT<->CAT
SLC12A7	ENSP00000264930	ENSMMUP00000025549	PF00324	82.3	chr6:768158	460	V	V	V460A	CR Hetero_Allele A<->R;Codon GTG<->GCG
SDHA	ENSP00000264932	ENSMMUP00000001008	PF00890	51.6	chr6:1271589	81	G	E	E81G	CR Hetero_Allele T<->Y;Codon GAG<->GGG
SDHA	ENSP00000264932	ENSMMUP00000001008	PF00890	51.6	chr6:1271544	96	T	D	D96G	CR Hetero_Allele T<->Y;Codon GAC<->GGC
SDHA	ENSP00000264932	ENSMMUP00000001008	PF00890	51.6	chr6:1271511	99	G	K	K99R	CR Hetero_Allele T<->Y;Codon AAG<->AGG
SDHA	ENSP00000264932	ENSMMUP00000001008	PF00890	51.6	chr6:1271467	114	S	R	R114C	CR Homo_Allele G<->R;Codon CGT<->TGT
SDHA	ENSP00000264932	ENSMMUP00000001008	PF00890	51.6	chr6:1271389	138	G	D	D138G	CR Hetero_Allele T<->Y;Codon GAC<->GGC
SDHA	ENSP00000264932	ENSMMUP00000001008	PF02910	81.7	chr6:1261398	365	R	R	R365Q	CR Hetero_Allele C<->Y;Codon CGA<->CAA
SDHA	ENSP00000264932	ENSMMUP00000001008	PF02910	81.7	chr6:1249881	453	R	R	R453W	CR Hetero_Allele G<->R;Codon CGG<->TGG
TF	ENSP00000264998	ENSMMUP00000011690	PF00405	85.5	chr2:153977848	557	P	L	L557P	CR Homo_Allele A<->R;Codon CTA<->CCA
TF	ENSP00000264998	ENSMMUP00000011690	PF00405	85.5	chr2:153977836	561	G	E	E561G	CR Homo_Allele T<->Y;Codon GAG<->GGG
TF	ENSP00000264998	ENSMMUP00000011690	PF00405	85.5	chr2:153970842	671	E	E	E671K	CR Hetero_Allele C<->Y;Codon GAA<->AAA
BST1	ENSP00000265016	ENSMMUP00000020058	PF02267	84.7	chr5:10505593	139	R	R	R139P	CR Hetero_Allele G<->S;Codon CGA<->CCA
EGF	ENSP00000265171	ENSMMUP00000013132	PF00008	97.3	chr5:102897203	953	A	A	A953P	CR Homo_Allele G<->S;Codon GCA<->CCA
POR	ENSP00000265302	ENSMMUP00000026433	PF00175	99.1	chr3:50288364	590	A	A	A590S	CR Hetero_Allele C<->M;Codon GCG<->TCG
VDAC1	ENSP00000265333	ENSMMUP00000026366	PF01459	68.2	chr1:155056514	25	G	A	A25G	CR Homo_Allele G<->S;Codon GCT<->GGT
VDAC1	ENSP00000265333	ENSMMUP00000026366	PF01459	68.2	chr1:155056389	67	Y	D	D67H	CR Homo_Allele C<->S;Codon GAT<->CAT
VDAC1	ENSP00000265333	ENSMMUP00000026366	PF01459	68.2	chr1:155056329	87	V	M	M87V	CR Homo_Allele T<->Y;Codon ATG<->GTG
VDAC1	ENSP00000265333	ENSMMUP00000026366	PF01459	68.2	chr1:155055796	252	K	T	T252R	CR Homo_Allele G<->S;Codon ACA<->AGA
MCCC1	ENSP00000265594	ENSMMUP00000013840	PF02785	97.2	chr2:103655544	409	R	P	P409R	CR Homo_Allele C<->S;Codon CCA<->CGA
MCCC1	ENSP00000265594	ENSMMUP00000013840	PF02785	97.2	chr2:103658105	456	R	R	R456H	CR Homo_Allele G<->R;Codon CGT<->CAT
ABCB1	ENSP00000265724	ENSMMUP00000014137	PF00664	94	chr3:129669986	219	L	L	L219V	CR Hetero_Allele C<->S;Codon CTT<->GTT
MMAB	ENSP00000266839	ENSMMUP00000038677	PF01923	95.9	chr11:110564443	155	P	A	A155P	CR Homo_Allele C<->S;Codon GCA<->CCA
GALNS	ENSP00000268695	ENSMMUP00000016319	PF00884	76.8	chr20:86992162	277	V	V	V277I	CR Homo_Allele C<->Y;Codon GTC<->ATC
GALNS	ENSP00000268695	ENSMMUP00000016319	PF00884	76.8	chr20:86977744	329	H	R	R329G	CR Hetero_Allele T<->Y;Codon AGG<->GGG
GALNS	ENSP00000268695	ENSMMUP00000016319	PF00884	76.8	chr20:86977574	362	A	F	F362L	CR Hetero_Allele A<->R;Codon TTC<->CTC
GALNS	ENSP00000268695	ENSMMUP00000016319	PF00884	76.8	chr20:86977363	413	I	I	I413V	CR Hetero_Allele T<->Y;Codon ATT<->GTT
PCTP	ENSP00000268896	ENSMMUP00000007966	PF01852	94.6	chr16:40023549	125	M	V	V125M	CR Hetero_Allele G<->R;Codon GTG<->ATG
SLC6A3	ENSP00000270349	ENSMMUP00000006879	PF00209	98.9	chr6:1108888	198	S	G	G198S	CR Hetero_Allele C<->Y;Codon GGT<->AGT
SLC44A3	ENSP00000271227	ENSMMUP00000002261	PF04515	98.8	chr1:97888594	479	C	S	S479C	CR Hetero_Allele A<->W;Codon AGC<->TGC
DNPEP	ENSP00000273075	ENSMMUP00000023570	PF02127	97.9	chr12:83230138	298	T	M	M298T	CR Homo_Allele A<->R;Codon ATG<->ACG
FARS2	ENSP00000274680	ENSMMUP00000021474	PF03147	94.6	chr4:5687983	444	L	R	R444Q	CR Hetero_Allele G<->R;Codon CGG<->CAG
SUMF2	ENSP00000275607	ENSMMUP00000020028	PF03781	75.6	chr3:70052958	134	R	R	R134K	CR Hetero_Allele C<->Y;Codon AGA<->AAA
CACNA1B	ENSP00000277549	ENSMMUP00000040300	PF00520	50.6	chr15:139449	1274	T	G	G1274R	CR Hetero_Allele C<->Y;Codon GGA<->AGA
CACNA1B	ENSP00000277549	ENSMMUP00000040300	PF00520	50.6	chr15:139434	1279	P	L	L1279V	CR Hetero_Allele A<->M;Codon TTG<->GTG
CACNA1B	ENSP00000277549	ENSMMUP00000040300	PF00520	50.6	chr15:139416	1285	S	I	I1285V	CR Hetero_Allele T<->Y;Codon ATA<->GTA
GLUD1	ENSP00000277865	ENSMMUP00000029068	PF00208	83.3	chr9:49314860	285	E	H	H285Q	CR Hetero_Allele G<->K;Codon CAC<->CAA
GLUD1	ENSP00000277865	ENSMMUP00000029068	PF00208	83.3	chr9:49314837	293	G	T	T293I	CR Hetero_Allele G<->R;Codon ACC<->ATC
GLUD1	ENSP00000277865	ENSMMUP00000029068	PF00208	83.3	chr9:49314820	299	G	M	M299V	CR Hetero_Allele T<->Y;Codon ATG<->GTG
GLUD1	ENSP00000277865	ENSMMUP00000029068	PF00208	83.3	chr9:49314775	312	L	L	L312Q	CR Hetero_Allele A<->W;Codon CTA<->CAA
NARS2	ENSP00000281038	ENSMMUP00000006188	PF01336	89.3	chr14:76767604	59	V	F	F59V	CR Homo_Allele A<->M;Codon TTC<->GTC
CYSLTR2	ENSP00000282018	ENSMMUP00000036305	PF00001	89.6	chr17:27502832	68	Y	C	C68Y	CR Homo_Allele G<->R;Codon TGT<->TAT
CYSLTR2	ENSP00000282018	ENSMMUP00000036305	PF00001	89.6	chr17:27503287	220	I	V	V220I	CR Homo_Allele G<->R;Codon GTC<->ATC
CYSLTR2	ENSP00000282018	ENSMMUP00000036305	PF00001	89.6	chr17:27503338	237	S	T	T237S	CR Homo_Allele A<->W;Codon ACG<->TCG
CYSLTR2	ENSP00000282018	ENSMMUP00000036305	PF00001	89.6	chr17:27503360	244	R	K	K244R	CR Homo_Allele A<->R;Codon AAG<->AGG
FLT1	ENSP00000282397	ENSMMUP00000028363	PF07714	100	chr17:7967801	952	G	G	G952D	CR Hetero_Allele C<->Y;Codon GGC<->GAC
CPB1	ENSP00000282957	ENSMMUP00000007300	PF02244	93.6	chr2:138962961	43	E	N	N43D	CR Homo_Allele T<->Y;Codon AAT<->GAT
SCN3A	ENSP00000283254	ENSMMUP00000024795	PF06512	98.6	chr12:28776583	1027	Q	Q	Q1027R	CR Homo_Allele T<->Y;Codon CAA<->CGA
CA2	ENSP00000285379	ENSMMUP00000019548	PF00194	97.6	chr8:87989189	34	D	N	N34D	CR Homo_Allele A<->R;Codon AAC<->GAC
COG8	ENSP00000288022	ENSMMUP00000021876	PF01327	14.6	chr20:67710909	303	R	V	V303L	CR Hetero_Allele C<->M;Codon GTG<->TTG
COG8	ENSP00000288022	ENSMMUP00000021876	PF01327	14.6	chr20:67709073	371	W	I	I371V	CR Homo_Allele T<->Y;Codon ATC<->GTC
CBR1	ENSP00000290349	ENSMMUP00000027080	PF00106	94.5	chr3:10503126	61	L	L	L61P	CR Homo_Allele A<->R;Codon CTG<->CCG
ALDH4A1	ENSP00000290597	ENSMMUP00000006318	PF00171	85.4	chr1:21520729	319	V	I	I319V	CR Hetero_Allele T<->Y;Codon ATA<->GTA
PDE9A	ENSP00000291539	ENSMMUP00000029110	PF00233	89.6	chr3:3904140	536	M	C	I536T	CR Homo_Allele A<->R;Codon ATA<->ACA
GRIN2C	ENSP00000293190	ENSMMUP00000007584	PF00060	99.6	chr16:70121258	714	T	T	T714S	CR Homo_Allele G<->S;Codon ACC<->AGC
ADC	ENSP00000294517	ENSMMUP00000008270	PF02784	97.5	chr1:35865300	64	R	R	R64Q	CR Hetero_Allele G<->R;Codon CGG<->CAG
ALPPL2	ENSP00000295453	ENSMMUP00000009167	PF00245	85.1	chr12:96242135	309	M	M	M309L	CR Hetero_Allele A<->M;Codon ATG<->CTG
ALPPL2	ENSP00000295453	ENSMMUP00000009167	PF00245	85.1	chr12:96242190	327	F	F	F327Y	CR Hetero_Allele T<->W;Codon TTC<->TAC
PF4	ENSP00000296029	ENSMMUP00000006026	PF00048	96.9	chr5:55669991	36	D	N	N36D	CR Hetero_Allele A<->R;Codon AAT<->GAT
ADH5	ENSP00000296412	ENSMMUP00000041183	PF00107	97.8	chr18:52834513	269	I	T	T269I	CR Hetero_Allele C<->Y;Codon ACT<->ATT
ADH5	ENSP00000296412	ENSMMUP00000041183	PF00107	97.8	chr18:52834641	312	R	R	R312C	CR Hetero_Allele C<->Y;Codon CGC<->TGC
IL3	ENSP00000296870	ENSMMUP00000022233	PF02059	79.8	chr6:128480535	38	M	M	M38V	CR Hetero_Allele A<->R;Codon ATG<->GTG
ALDH7A1	ENSP00000297542	ENSMMUP00000036869	PF00171	97	chr14:68343129	35	G	E	E35G	CR Homo_Allele A<->R;Codon GAA<->GGA
ALDH7A1	ENSP00000297542	ENSMMUP00000036869	PF00171	97	chr14:68343306	94	R	R	R94Q	CR Homo_Allele G<->R;Codon CGG<->CAG
ALDH7A1	ENSP00000297542	ENSMMUP00000036869	PF00171	97	chr14:68343678	218	A	A	A218V	CR Homo_Allele C<->Y;Codon GCG<->GTG
ALDH7A1	ENSP00000297542	ENSMMUP00000036869	PF00171	97	chr14:68343768	248	T	S	S248T	CR Homo_Allele G<->S;Codon AGT<->ACT
ALDH7A1	ENSP00000297542	ENSMMUP00000036869	PF00171	97	chr14:68344323	433	K	R	R433K	CR Homo_Allele G<->R;Codon AGA<->AAA
CASP7	ENSP00000298701	ENSMMUP00000001627	PF00656	97.9	chr9:113383984	52	N	N	N52K	CR Homo_Allele C<->M;Codon AAC<->AAA
NDUFB8	ENSP00000299166	ENSMMUP00000008725	PF05821	92.8	chr9:100133924	58	R	R	R58L	CR Hetero_Allele C<->M;Codon CGT<->CTT
AVPR1A	ENSP00000299178	ENSMMUP00000000738	PF00001	98.6	chr11:60387861	263	E	A	A263E	CR Homo_Allele G<->K;Codon GCG<->GAG
SERPINB2	ENSP00000299502	ENSMMUP00000021845	PF00079	94.6	chr18:57251329	108	R	R	R108C	CR Hetero_Allele C<->Y;Codon CGC<->TGC
CKMT1B	ENSP00000300283	ENSMMUP00000010339	PF00217	99.6	chr7:22042120	291	R	Q	Q291R	CR Hetero_Allele A<->R;Codon CAA<->CGA
CKMT1B	ENSP00000300283	ENSMMUP00000010339	PF02807	100	chr7:22038978	77	P	P	P77S	CR Hetero_Allele C<->Y;Codon CCC<->TCC
CYP2A6	ENSP00000301141	ENSMMUP00000027730	PF00067	95.2	chr19:47269887	372	R	R	R372H	CR Hetero_Allele C<->Y;Codon CGC<->CAC
CYP2A6	ENSP00000301141	ENSMMUP00000027730	PF00067	95.2	chr19:47268155	453	F	F	F453L	CR Hetero_Allele A<->R;Codon TTC<->CTC
KLK1	ENSP00000301420	ENSMMUP00000008403	PF00089	73.9	chr19:57022764	17	A	L	L17P	CR Homo_Allele A<->R;Codon CTA<->CCA
KLK1	ENSP00000301420	ENSMMUP00000008403	PF00089	73.9	chr19:57022561	85	D	E	E85K	CR Hetero_Allele C<->Y;Codon GAG<->AAG
DCI	ENSP00000301729	ENSMMUP00000025280	PF00378	70.1	chr20:2242811	88	D	E	E88D	CR Homo_Allele T<->K;Codon GAA<->GAC
CCBL1	ENSP00000302227	ENSMMUP00000028769	PF00155	96.1	chr15:10017107	366	I	V	V366I	CR Hetero_Allele G<->R;Codon GTC<->ATC
LDHAL6B	ENSP00000302393	ENSMMUP00000016981	PF00056	92.9	chr7:37579281	133	F	I	I133F	CR Homo_Allele A<->W;Codon ATT<->TTT
MAT2A	ENSP00000303147	ENSMMUP00000005930	PF00438	86	chr13:86109686	48	V	V	V48A	CR Hetero_Allele T<->Y;Codon GTT<->GCT
ITGB2	ENSP00000303242	ENSMMUP00000001276	PF07965	87.3	chr3:1810850	650	P	G	G650R	CR Hetero_Allele G<->S;Codon GGG<->CGG
NTSR2	ENSP00000303686	ENSMMUP00000026656	PF00001	94.5	chr13:11727838	353	V	V	V353L	CR Homo_Allele C<->M;Codon GTG<->TTG
ABCC8	ENSP00000303960	ENSMMUP00000031039	PF00005	96.4	chr14:54511629	725	A	A	A725T	CR Hetero_Allele G<->R;Codon GCA<->ACA
HINT1	ENSP00000304229	ENSMMUP00000013065	PF01230	99	chr6:127595367	45	S	S	S45P	CR Hetero_Allele A<->R;Codon TCC<->CCC
HINT1	ENSP00000304229	ENSMMUP00000013065	PF01230	99	chr6:127595326	58	K	K	K58N	CR Hetero_Allele T<->W;Codon AAA<->AAT
HINT1	ENSP00000304229	ENSMMUP00000013065	PF01230	99	chr6:127595321	60	I	I	I60R	CR Hetero_Allele A<->M;Codon ATA<->AGA
HINT1	ENSP00000304229	ENSMMUP00000013065	PF01230	99	chr6:127592270	100	E	E	E100K	CR Hetero_Allele C<->Y;Codon GAA<->AAA
HINT1	ENSP00000304229	ENSMMUP00000013065	PF01230	99	chr6:127592238	110	H	H	H110Q	CR Hetero_Allele G<->K;Codon CAC<->CAA
HINT1	ENSP00000304229	ENSMMUP00000013065	PF01230	99	chr6:127592212	119	R	R	R119Q	CR Hetero_Allele C<->Y;Codon CGG<->CAG
FASN	ENSP00000304592	ENSMMUP00000016836	PF02801	94.9	chr16:77563857	318	T	T	T318P	CR Hetero_Allele T<->K;Codon ACC<->CCC
FASN	ENSP00000304592	ENSMMUP00000016836	PF08242	91	chr16:77556815	1327	P	P	P1327L	CR Hetero_Allele G<->R;Codon CCG<->CTG
CDK1	ENSP00000306043	ENSMMUP00000035798	PF00069	97.6	chr9:76495608	85	M	M	M85I	CR Hetero_Allele C<->Y;Codon ATG<->ATA
CDK1	ENSP00000306043	ENSMMUP00000035798	PF00069	97.6	chr9:76493161	141	I	I	I141T	CR Hetero_Allele A<->R;Codon ATT<->ACT
CDK1	ENSP00000306043	ENSMMUP00000035798	PF00069	97.6	chr9:76488820	235	E	E	E235K	CR Hetero_Allele C<->Y;Codon GAA<->AAA
RNASE4	ENSP00000307096	ENSMMUP00000007263	PF00074	95.8	chr7:83437149	65	Y	Y	Y65H	CR Homo_Allele T<->Y;Codon TAT<->CAT
ASL	ENSP00000307188	ENSMMUP00000015581	PF00206	94.9	chr3:58841820	53	L	L	L53F	CR Hetero_Allele C<->Y;Codon CTC<->TTC
ASL	ENSP00000307188	ENSMMUP00000015581	PF00206	94.9	chr3:58841835	58	E	E	E58U	CR Hetero_Allele G<->K;Codon GAG<->TAG
ASL	ENSP00000307188	ENSMMUP00000015581	PF00206	94.9	chr3:58846904	181	R	R	R181U	CR Hetero_Allele C<->Y;Codon CGA<->TGA
ASL	ENSP00000307188	ENSMMUP00000015581	PF00206	94.9	chr3:58846917	185	R	R	R185Q	CR Hetero_Allele G<->R;Codon CGG<->CAG
PDHB	ENSP00000307241	ENSMMUP00000020570	PF02780	100	chr2:77944346	281	A	A	A281V	CR Hetero_Allele C<->Y;Codon GCC<->GTC
QARS	ENSP00000307567	ENSMMUP00000003936	PF03950	97.8	chr2:87354036	730	C	C	C730S	CR Hetero_Allele G<->S;Codon TGC<->TCC
ADORA1	ENSP00000308549	ENSMMUP00000011422	PF00001	99.6	chr1:167269352	151	A	A	A151T	CR Hetero_Allele C<->Y;Codon GCG<->ACG
PRSS1	ENSP00000308720	ENSMMUP00000034657	PF00089	86.6	chr3:180375445	118	P	P	P118S	CR Hetero_Allele C<->Y;Codon CCC<->TCC
PRSS1	ENSP00000308720	ENSMMUP00000034657	PF00089	86.6	chr3:180375464	124	T	I	I124T	CR Homo_Allele T<->Y;Codon ATT<->ACT
PRSS1	ENSP00000308720	ENSMMUP00000034657	PF00089	86.6	chr3:180397537	251	T	T	T251A	CR Hetero_Allele A<->R;Codon ACC<->GCC
PLG	ENSP00000308938	ENSMMUP00000022281	PF00024	92.2	chr4:157596700	46	I	I	I46V	CR Hetero_Allele A<->R;Codon ATA<->GTA
PLG	ENSP00000308938	ENSMMUP00000022281	PF00024	92.2	chr4:157596733	57	E	E	E57K	CR Hetero_Allele G<->R;Codon GAA<->AAA
PLG	ENSP00000308938	ENSMMUP00000022281	PF00089	92.4	chr4:157640030	711	F	Y	Y711F	CR Hetero_Allele A<->W;Codon TAT<->TTT
PLG	ENSP00000308938	ENSMMUP00000022281	PF00089	92.4	chr4:157640163	755	S	S	S755R	CR Hetero_Allele T<->W;Codon AGT<->AGA
CYP4A11	ENSP00000311095	ENSMMUP00000024818	PF00067	94.3	chr1:49756855	505	R	R	R505L	CR Hetero_Allele C<->M;Codon CGT<->CTT
AQP1	ENSP00000311165	ENSMMUP00000015441	PF00230	98.2	chr3:95310966	81	L	V	V81L	CR Homo_Allele C<->S;Codon GTG<->CTG
GSTM1	ENSP00000311469	ENSMMUP00000027441	PF00043	85.7	chr1:112750264	121	-	A	A121V	CR Homo_Allele C<->Y;Codon GCG<->GTG
GSTM1	ENSP00000311469	ENSMMUP00000027441	PF02798	91.2	chr1:112749164	34	T	S	S34F	CR Homo_Allele C<->Y;Codon TCT<->TTT
GNPDA1	ENSP00000311876	ENSMMUP00000012781	PF01182	99.6	chr6:138422397	112	V	V	V112I	CR Hetero_Allele C<->Y;Codon GTC<->ATC
AOC3	ENSP00000312326	ENSMMUP00000002488	PF01179	96.1	chr16:52973736	416	L	L	L416I	CR Homo_Allele C<->M;Codon CTT<->ATT
AOC3	ENSP00000312326	ENSMMUP00000002488	PF01179	96.1	chr16:52975727	582	A	T	T582A	CR Homo_Allele A<->R;Codon ACC<->GCC
AOC3	ENSP00000312326	ENSMMUP00000002488	PF01179	96.1	chr16:52977824	701	V	M	M701V	CR Homo_Allele A<->R;Codon ATG<->GTG
LGALS7B	ENSP00000313571	ENSMMUP00000026837	PF00337	97.7	chr19:45130715	35	V	I	I35V	CR Hetero_Allele A<->R;Codon ATA<->GTA
GBA	ENSP00000314508	ENSMMUP00000011151	PF02055	76.2	chr1:133768133	73	F	S	S73F	CR Hetero_Allele G<->R;Codon TCC<->TTC
GBA	ENSP00000314508	ENSMMUP00000011151	PF02055	76.2	chr1:133767647	152	R	C	C152R	CR Homo_Allele A<->R;Codon TGC<->CGC
GBA	ENSP00000314508	ENSMMUP00000011151	PF02055	76.2	chr1:133767567	167	K	N	N167K	CR Hetero_Allele G<->S;Codon AAC<->AAG
GBA	ENSP00000314508	ENSMMUP00000011151	PF02055	76.2	chr1:133767244	217	G	V	V217G	CR Hetero_Allele A<->M;Codon GTG<->GGG
GBA	ENSP00000314508	ENSMMUP00000011151	PF02055	76.2	chr1:133766898	254	A	V	V254A	CR Hetero_Allele A<->R;Codon GTT<->GCT
GBA	ENSP00000314508	ENSMMUP00000011151	PF02055	76.2	chr1:133766809	283	R	H	H283R	CR Hetero_Allele T<->Y;Codon CAT<->CGT
GBA	ENSP00000314508	ENSMMUP00000011151	PF02055	76.2	chr1:133766741	306	R	C	C306R	CR Hetero_Allele A<->R;Codon TGC<->CGC
GBA	ENSP00000314508	ENSMMUP00000011151	PF02055	76.2	chr1:133764560	477	A	A	A477T	CR Hetero_Allele C<->Y;Codon GCC<->ACC
CD209	ENSP00000315477	ENSMMUP00000029556	PF00059	96.3	chr19:7704965	281	D	N	N281D	CR Hetero_Allele T<->Y;Codon AAC<->GAC
TYMS	ENSP00000315644	ENSMMUP00000005408	PF00303	98.6	chr18:13440751	69	D	D	D69G	CR Hetero_Allele T<->Y;Codon GAT<->GGT
ATOX1	ENSP00000316854	ENSMMUP00000012496	PF00403	91.2	chr6:148183287	54	T	T	T54A	CR Hetero_Allele T<->Y;Codon ACC<->GCC
ACSS1	ENSP00000316924	ENSMMUP00000027114	PF00501	97.8	chr10:58215864	162	H	C	C162Y	CR Hetero_Allele C<->Y;Codon TGC<->TAC
PCK1	ENSP00000319814	ENSMMUP00000029731	PF00821	98.6	chr10:6958766	95	V	V	V95I	CR Homo_Allele C<->Y;Codon GTC<->ATC
PCK1	ENSP00000319814	ENSMMUP00000029731	PF00821	98.6	chr10:6956849	319	A	T	T319A	CR Homo_Allele T<->Y;Codon ACA<->GCA
GHRHR	ENSP00000320180	ENSMMUP00000015446	PF00002	74.9	chr3:95248827	233	L	R	R233P	CR Homo_Allele C<->S;Codon CGC<->CCC
FARSA	ENSP00000320309	ENSMMUP00000005868	PF01409	99.3	chr19:12594158	472	N	N	N472S	CR Hetero_Allele T<->Y;Codon AAC<->AGC
MMP12	ENSP00000320664	ENSMMUP00000005673	PF00413	89.7	chr14:101491180	169	G	G	G169E	CR Homo_Allele C<->Y;Codon GGA<->GAA
F2R	ENSP00000321326	ENSMMUP00000028128	PF00001	98.4	chr6:72896127	349	A	T	T349A	CR Hetero_Allele A<->R;Codon ACC<->GCC
SLC16A8	ENSP00000321735	ENSMMUP00000003630	PF07690	91.1	chr10:82017761	282	S	P	P282S	CR Homo_Allele G<->R;Codon CCC<->TCC
SERPINF2	ENSP00000321853	ENSMMUP00000003191	PF00079	96.5	chr16:1548603	297	K	K	K297R	CR Hetero_Allele A<->R;Codon AAG<->AGG
KIF1A	ENSP00000322791	ENSMMUP00000028715	PF00225	94.9	chr12:104698498	169	L	V	V169L	CR Homo_Allele C<->S;Codon GTG<->CTG
HTR1F	ENSP00000322924	ENSMMUP00000006933	PF00001	96.8	chr2:12226311	95	V	V	V95F	CR Hetero_Allele G<->K;Codon GTC<->TTC
HTR1F	ENSP00000322924	ENSMMUP00000006933	PF00001	96.8	chr2:12226452	142	I	I	I142V	CR Hetero_Allele A<->R;Codon ATT<->GTT
HTR1F	ENSP00000322924	ENSMMUP00000006933	PF00001	96.8	chr2:12226740	238	T	A	A238T	CR Hetero_Allele G<->R;Codon GCT<->ACT
A2M	ENSP00000323929	ENSMMUP00000019581	PF07677	96.6	chr11:9211832	1446	I	V	V1446I	CR Homo_Allele C<->Y;Codon GTA<->ATA
OXTR	ENSP00000324270	ENSMMUP00000012694	PF00001	99.2	chr2:52233854	224	S	S	S224C	CR Hetero_Allele A<->W;Codon AGC<->TGC
COPG	ENSP00000325002	ENSMMUP00000017291	PF01602	61.2	chr11:85584265	32	R	R	R32G	CR Hetero_Allele G<->S;Codon CGT<->GGT
COPG	ENSP00000325002	ENSMMUP00000017291	PF01602	61.2	chr11:85584235	42	R	R	R42W	CR Hetero_Allele G<->R;Codon CGG<->TGG
COPG	ENSP00000325002	ENSMMUP00000017291	PF01602	61.2	chr11:85584225	45	A	A	A45V	CR Hetero_Allele G<->R;Codon GCC<->GTC
COPG	ENSP00000325002	ENSMMUP00000017291	PF01602	61.2	chr11:85583663	85	R	R	R85H	CR Hetero_Allele C<->Y;Codon CGT<->CAT
COPG	ENSP00000325002	ENSMMUP00000017291	PF01602	61.2	chr11:85583622	99	A	A	A99P	CR Hetero_Allele C<->S;Codon GCA<->CCA
COPG	ENSP00000325002	ENSMMUP00000017291	PF01602	61.2	chr11:85583601	106	T	T	T106A	CR Hetero_Allele T<->Y;Codon ACC<->GCC
COPG	ENSP00000325002	ENSMMUP00000017291	PF01602	61.2	chr11:85581579	140	I	I	I140T	CR Hetero_Allele A<->R;Codon ATT<->ACT
COPG	ENSP00000325002	ENSMMUP00000017291	PF01602	61.2	chr11:85581574	142	R	R	R142C	CR Hetero_Allele G<->R;Codon CGC<->TGC
COPG	ENSP00000325002	ENSMMUP00000017291	PF01602	61.2	chr11:85581534	155	V	V	V155G	CR Hetero_Allele A<->M;Codon GTC<->GGC
COPG	ENSP00000325002	ENSMMUP00000017291	PF01602	61.2	chr11:85577632	362	R	R	R362W	CR Hetero_Allele G<->R;Codon CGG<->TGG
COPG	ENSP00000325002	ENSMMUP00000017291	PF01602	61.2	chr11:85575963	405	T	T	T405I	CR Hetero_Allele G<->R;Codon ACA<->ATA
COPG	ENSP00000325002	ENSMMUP00000017291	PF01602	61.2	chr11:85575888	430	R	R	R430H	CR Hetero_Allele C<->Y;Codon CGC<->CAC
COPG	ENSP00000325002	ENSMMUP00000017291	PF01602	61.2	chr11:85574391	449	S	S	S449R	CR Hetero_Allele A<->M;Codon AGT<->AGG
COPG	ENSP00000325002	ENSMMUP00000017291	PF01602	61.2	chr11:85574378	454	F	F	F454I	CR Hetero_Allele A<->W;Codon TTT<->ATT
COPG	ENSP00000325002	ENSMMUP00000017291	PF08752	77.8	chr11:85570711	574	A	A	A574V	CR Hetero_Allele G<->R;Codon GCG<->GTG
COPG	ENSP00000325002	ENSMMUP00000017291	PF08752	77.8	chr11:85570693	580	R	R	R580Q	CR Hetero_Allele C<->Y;Codon CGG<->CAG
COPG	ENSP00000325002	ENSMMUP00000017291	PF08752	77.8	chr11:85570679	585	L	L	L585F	CR Hetero_Allele G<->R;Codon CTC<->TTC
COPG	ENSP00000325002	ENSMMUP00000017291	PF08752	77.8	chr11:85570225	625	L	L	L625V	CR Hetero_Allele G<->S;Codon CTC<->GTC
COPG	ENSP00000325002	ENSMMUP00000017291	PF08752	77.8	chr11:85569654	686	F	F	F686L	CR Hetero_Allele A<->R;Codon TTC<->CTC
COPG	ENSP00000325002	ENSMMUP00000017291	PF08752	77.8	chr11:85564959	803	V	V	V803L	CR Hetero_Allele C<->M;Codon GTG<->TTG
COPG	ENSP00000325002	ENSMMUP00000017291	PF08752	77.8	chr11:85564953	805	A	A	A805P	CR Hetero_Allele C<->S;Codon GCC<->CCC
NOS2	ENSP00000327251	ENSMMUP00000018435	PF00175	96.5	chr16:22928611	991	S	G	G991S	CR Homo_Allele C<->Y;Codon GGT<->AGT
NOS2	ENSP00000327251	ENSMMUP00000018435	PF00175	96.5	chr16:22926975	1074	K	E	E1074K	CR Hetero_Allele C<->Y;Codon GAG<->AAG
NOS2	ENSP00000327251	ENSMMUP00000018435	PF00258	97.7	chr16:22939212	571	C	R	R571C	CR Hetero_Allele G<->R;Codon CGC<->TGC
GLUD2	ENSP00000327589	ENSMMUP00000029068	PF00208	81.4	chr9:49314860	285	E	H	H285Q	CR Hetero_Allele G<->K;Codon CAC<->CAA
GLUD2	ENSP00000327589	ENSMMUP00000029068	PF00208	81.4	chr9:49314837	293	G	T	T293I	CR Hetero_Allele G<->R;Codon ACC<->ATC
GLUD2	ENSP00000327589	ENSMMUP00000029068	PF00208	81.4	chr9:49314820	299	R	M	M299V	CR Hetero_Allele T<->Y;Codon ATG<->GTG
GLUD2	ENSP00000327589	ENSMMUP00000029068	PF00208	81.4	chr9:49314775	312	L	L	L312Q	CR Hetero_Allele A<->W;Codon CTA<->CAA
KCNJ12	ENSP00000328150	ENSMMUP00000014304	PF01007	99.4	chr16:20586775	319	N	N	N319S	CR Hetero_Allele A<->R;Codon AAC<->AGC
C1S	ENSP00000328173	ENSMMUP00000016797	PF00089	93.3	chr11:7275795	586	R	R	R586M	CR Hetero_Allele G<->K;Codon AGG<->ATG
C1S	ENSP00000328173	ENSMMUP00000016797	PF00089	93.3	chr11:7275971	645	T	A	A645T	CR Hetero_Allele G<->R;Codon GCC<->ACC
SLC25A18	ENSP00000329033	ENSMMUP00000037339	PF00153	39	chr10:62272387	123	M	L	L123M	CR Homo_Allele T<->W;Codon TTG<->ATG
SLC25A18	ENSP00000329033	ENSMMUP00000037339	PF00153	39	chr10:62273541	193	L	M	M193T	CR Homo_Allele T<->Y;Codon ATG<->ACG
TPO	ENSP00000329869	ENSMMUP00000012634	PF07645	97.7	chr13:1451627	810	A	A	A810T	CR Homo_Allele G<->R;Codon GCC<->ACC
SELE	ENSP00000331736	ENSMMUP00000021784	PF00059	99.1	chr1:199439425	67	P	P	P67T	CR Hetero_Allele G<->K;Codon CCA<->ACA
CROT	ENSP00000331981	ENSMMUP00000014127	PF00755	97.4	chr3:129877655	434	H	C	C434R	CR Homo_Allele A<->R;Codon TGC<->CGC
CLCNKA	ENSP00000332771	ENSMMUP00000023981	PF00654	96.6	chr1:18829451	28	V	I	I28V	CR Homo_Allele A<->R;Codon ATC<->GTC
CLCNKA	ENSP00000332771	ENSMMUP00000023981	PF00654	96.6	chr1:18834612	379	G	G	G379E	CR Hetero_Allele G<->R;Codon GGA<->GAA
PTK2B	ENSP00000332816	ENSMMUP00000025183	PF07714	99.2	chr8:27588488	560	P	S	S560P	CR Homo_Allele T<->Y;Codon TCT<->CCT
SERPINA5	ENSP00000333203	ENSMMUP00000014700	PF00079	91.2	chr7:157809041	197	V	L	L197M	CR Homo_Allele C<->M;Codon CTG<->ATG
SERPINA5	ENSP00000333203	ENSMMUP00000014700	PF00079	91.2	chr7:157811873	317	V	V	V317I	CR Homo_Allele G<->R;Codon GTC<->ATC
PROSC	ENSP00000333551	ENSMMUP00000001269	PF01168	96.6	chr8:38207762	28	V	V	V28G	CR Hetero_Allele T<->K;Codon GTG<->GGG
PROSC	ENSP00000333551	ENSMMUP00000001269	PF01168	96.6	chr8:38222710	120	V	L	L120V	CR Homo_Allele C<->S;Codon CTG<->GTG
PROSC	ENSP00000333551	ENSMMUP00000001269	PF01168	96.6	chr8:38226467	206	E	K	K206E	CR Homo_Allele A<->R;Codon AAG<->GAG
ATP4B	ENSP00000334216	ENSMMUP00000009742	PF00287	96.5	chr17:93741813	210	L	F	F210L	CR Homo_Allele A<->R;Codon TTC<->CTC
CYP2R1	ENSP00000334592	ENSMMUP00000001029	PF00067	97.8	chr14:57075466	131	R	Q	Q131R	CR Hetero_Allele A<->R;Codon CAA<->CGA
CYP2R1	ENSP00000334592	ENSMMUP00000001029	PF00067	97.8	chr14:57075628	185	N	S	S185N	CR Homo_Allele G<->R;Codon AGT<->AAT
PKM2	ENSP00000334983	ENSMMUP00000005543	PF00224	97.2	chr13:114212682	146	G	G	G146R	CR Hetero_Allele G<->R;Codon GGA<->AGA
PKM2	ENSP00000334983	ENSMMUP00000005543	PF00224	97.2	chr13:114213393	383	A	T	T383A	CR Homo_Allele A<->R;Codon ACT<->GCT
PKM2	ENSP00000334983	ENSMMUP00000005543	PF02887	95	chr13:114213571	442	K	K	K442T	CR Hetero_Allele A<->M;Codon AAG<->ACG
PKM2	ENSP00000334983	ENSMMUP00000005543	PF02887	95	chr13:114213831	529	G	G	G529C	CR Hetero_Allele G<->K;Codon GGC<->TGC
PPP1CC	ENSP00000335084	ENSMMUP00000017967	PF00149	100	chr11:111667022	78	Y	Y	Y78U	CR Hetero_Allele G<->K;Codon TAC<->TAA
PPP1CC	ENSP00000335084	ENSMMUP00000017967	PF00149	100	chr11:111659672	201	L	L	L201V	CR Hetero_Allele G<->S;Codon CTT<->GTT
PPP1CC	ENSP00000335084	ENSMMUP00000017967	PF00149	100	chr11:111659645	210	D	D	D210N	CR Hetero_Allele C<->Y;Codon GAT<->AAT
PPP1CC	ENSP00000335084	ENSMMUP00000017967	PF00149	100	chr11:111659569	235	F	F	F235C	CR Hetero_Allele A<->M;Codon TTT<->TGT
OPRL1	ENSP00000336764	ENSMMUP00000021557	PF00001	57.3	chr10:245756	243	R	H	H243R	CR Hetero_Allele T<->Y;Codon CAC<->CGC
ACPP	ENSP00000337471	ENSMMUP00000038448	PF00328	93.7	chr2:155354634	61	S	S	S61F	CR Hetero_Allele G<->R;Codon TCC<->TTC
ACPP	ENSP00000337471	ENSMMUP00000038448	PF00328	93.7	chr2:155350135	108	R	R	R108Q	CR Hetero_Allele C<->Y;Codon CGA<->CAA
CYP3A4	ENSP00000337915	ENSMMUP00000004730	PF00067	89.3	chr3:46913336	247	N	R	R247S	CR Hetero_Allele G<->K;Codon CGT<->AGT
CYB5R3	ENSP00000338461	ENSMMUP00000013336	PF00970	94.4	chr10:86604869	84	R	Q	Q84R	CR Homo_Allele T<->Y;Codon CAA<->CGA
GRB2	ENSP00000339007	ENSMMUP00000034092	PF00017	55.3	chr16:70631001	92	P	G	G92S	CR Hetero_Allele C<->Y;Codon GGT<->AGT
SRR	ENSP00000339435	ENSMMUP00000023056	PF00291	97	chr16:2111512	131	S	T	T131S	CR Homo_Allele C<->S;Codon ACT<->AGT
NPR2	ENSP00000341083	ENSMMUP00000021453	PF01094	99.7	chr15:41730664	187	V	I	I187V	CR Homo_Allele T<->Y;Codon ATC<->GTC
SDSL	ENSP00000341117	ENSMMUP00000027194	PF00291	96	chr11:114349543	111	L	L	T111S	CR Hetero_Allele C<->S;Codon ACT<->AGT
SERPINA6	ENSP00000342850	ENSMMUP00000009575	PF00079	93.7	chr7:157535502	262	V	A	A262V	CR Homo_Allele G<->R;Codon GCC<->GTC
SERPINA6	ENSP00000342850	ENSMMUP00000009575	PF00079	93.7	chr7:157531757	325	T	T	T325I	CR Homo_Allele G<->R;Codon ACC<->ATC
GNAI1	ENSP00000343027	ENSMMUP00000035024	PF00503	83.9	chr3:137099380	91	I	L	L91U	CR Hetero_Allele A<->W;Codon TTA<->TAA
PPCDC	ENSP00000343190	ENSMMUP00000024748	PF02441	97.5	chr7:53864446	123	V	I	I123V	CR Hetero_Allele A<->R;Codon ATC<->GTC
MCCC2	ENSP00000343657	ENSMMUP00000019905	PF01039	92.6	chr6:67755925	89	N	D	D89N	CR Homo_Allele G<->R;Codon GAT<->AAT
TAS1R3	ENSP00000344411	ENSMMUP00000040687	PF01094	82.9	chr1:4399861	150	A	T	T150A	CR Homo_Allele A<->R;Codon ACC<->GCC
CBS	ENSP00000344460	ENSMMUP00000012168	PF00571	43.2	chr3:3622225	446	V	L	L446P	CR Homo_Allele T<->Y;Codon CTA<->CCA
CBS	ENSP00000344460	ENSMMUP00000012168	PF00571	43.2	chr3:3624274	466	L	M	M466L	CR Homo_Allele A<->M;Codon ATG<->CTG
PDE5A	ENSP00000347046	ENSMMUP00000009576	PF01590	98.1	chr5:111980260	404	A	T	T404A	CR Homo_Allele T<->Y;Codon ACA<->GCA
NEIL1	ENSP00000347170	ENSMMUP00000017177	PF01149	95.9	chr7:54253129	19	R	R	R19G	CR Homo_Allele A<->R;Codon AGG<->GGG
GMPR2	ENSP00000347449	ENSMMUP00000016356	PF00478	83.9	chr7:87129892	120	I	I	I120V	CR Homo_Allele A<->R;Codon ATT<->GTT
GMPR2	ENSP00000347449	ENSMMUP00000016356	PF00478	83.9	chr7:87132641	316	-	V	V316M	CR Hetero_Allele G<->R;Codon GTG<->ATG
DHCR7	ENSP00000347717	ENSMMUP00000015709	PF01222	85.4	chr14:3473438	180	L	L	L180F	CR Hetero_Allele G<->K;Codon TTG<->TTT
DHCR7	ENSP00000347717	ENSMMUP00000015709	PF01222	85.4	chr14:3473547	217	Y	C	C217S	CR Hetero_Allele T<->W;Codon TGC<->AGC
DHCR7	ENSP00000347717	ENSMMUP00000015709	PF01222	85.4	chr14:3479312	369	R	R	R369H	CR Hetero_Allele G<->R;Codon CGC<->CAC
DHCR7	ENSP00000347717	ENSMMUP00000015709	PF01222	85.4	chr14:3479359	385	T	A	A385T	CR Homo_Allele G<->R;Codon GCG<->ACG
DHCR7	ENSP00000347717	ENSMMUP00000015709	PF01222	85.4	chr14:3479380	392	H	H	H392Y	CR Hetero_Allele C<->Y;Codon CAC<->TAC
DHCR7	ENSP00000347717	ENSMMUP00000015709	PF01222	85.4	chr14:3479482	426	G	G	G426S	CR Hetero_Allele G<->R;Codon GGC<->AGC
ADAM33	ENSP00000348912	ENSMMUP00000029069	PF08516	95	chr10:37001164	553	G	G	G553W	CR Hetero_Allele C<->M;Codon GGG<->TGG
ARG1	ENSP00000349446	ENSMMUP00000023085	PF00491	97.1	chr4:132294520	173	T	T	T173M	CR Hetero_Allele G<->R;Codon ACG<->ATG
AC004824	ENSP00000351268	ENSMMUP00000029530	PF03068	96.6	chr1:20032640	481	V	V	V481M	CR Hetero_Allele G<->R;Codon GTG<->ATG
AC004824	ENSP00000351268	ENSMMUP00000029530	PF03068	96.6	chr1:20038818	659	T	T	T659A	CR Hetero_Allele A<->R;Codon ACC<->GCC
NTRK1	ENSP00000351486	ENSMMUP00000016315	PF00560	93.8	chr1:135474681	116	R	Q	Q116R	CR Homo_Allele A<->R;Codon CAG<->CGG
CCL20	ENSP00000351671	ENSMMUP00000017423	PF00048	87.7	chr12:91700807	64	I	V	V64I	CR Hetero_Allele G<->R;Codon GTC<->ATC
HK1	ENSP00000352398	ENSMMUP00000020072	PF00349	96.6	chr9:67662325	158	Q	Q	Q158R	CR Homo_Allele T<->Y;Codon CAA<->CGA
ACCN1	ENSP00000352934	ENSMMUP00000014975	PF00858	91.5	chr16:29188537	191	G	G	G191A	CR Hetero_Allele C<->S;Codon GGC<->GCC
ACCN1	ENSP00000352934	ENSMMUP00000014975	PF00858	91.5	chr16:29188460	217	L	V	V217L	CR Homo_Allele C<->S;Codon GTC<->CTC
APAF1	ENSP00000353059	ENSMMUP00000038848	PF00619	91.8	chr11:99835034	27	D	N	N27D	CR Homo_Allele A<->R;Codon AAT<->GAT
APAF1	ENSP00000353059	ENSMMUP00000038848	PF00619	91.8	chr11:99835086	44	R	K	K44R	CR Homo_Allele A<->R;Codon AAA<->AGA
CES1	ENSP00000353720	ENSMMUP00000010051	PF00135	93.1	chr20:54129110	222	A	A	A222S	CR Hetero_Allele C<->M;Codon GCG<->TCG
CES1	ENSP00000353720	ENSMMUP00000010051	PF00135	93.1	chr20:54115596	322	V	L	L322V	CR Homo_Allele A<->M;Codon TTG<->GTG
CES1	ENSP00000353720	ENSMMUP00000010051	PF00135	93.1	chr20:54015723	399	T	I	I399T	CR Hetero_Allele A<->R;Codon ATT<->ACT
CYP2D6	ENSP00000353820	ENSMMUP00000023613	PF00067	87.1	chr10:86097836	345	E	E	E345D	CR Hetero_Allele C<->S;Codon GAG<->GAC
AC109322	ENSP00000353877	ENSMMUP00000005346	PF02538	92.1	chr8:146668022	834	V	I	I834V	CR Homo_Allele T<->Y;Codon ATT<->GTT
ABP1	ENSP00000354193	ENSMMUP00000026896	PF01179	92.2	chr3:187810342	339	H	Q	Q339H	CR Hetero_Allele G<->S;Codon CAG<->CAC
ABP1	ENSP00000354193	ENSMMUP00000026896	PF01179	92.2	chr3:187810668	448	V	A	A448V	CR Hetero_Allele C<->Y;Codon GCG<->GTG
ABP1	ENSP00000354193	ENSMMUP00000026896	PF01179	92.2	chr3:187810778	485	H	Y	Y485H	CR Hetero_Allele T<->Y;Codon TAC<->CAC
ABP1	ENSP00000354193	ENSMMUP00000026896	PF01179	92.2	chr3:187811769	574	K	R	R574Q	CR Homo_Allele G<->R;Codon CGG<->CAG
ABP1	ENSP00000354193	ENSMMUP00000026896	PF01179	92.2	chr3:187813330	632	-	L	L632S	CR Homo_Allele T<->Y;Codon TTG<->TCG
PRSS3	ENSP00000354280	ENSMMUP00000021395	PF00089	88	chr3:180314600	95	R	S	S95R	CR Hetero_Allele A<->M;Codon AGC<->CGC
GPX6	ENSP00000354581	ENSMMUP00000006144	PF00255	87.8	chr4:28252426	50	G	S	S50G	CR Homo_Allele T<->Y;Codon AGT<->GGT
GRM3	ENSP00000355316	ENSMMUP00000029633	PF01094	100	chr3:130478736	288	A	A	A288P	CR Hetero_Allele C<->S;Codon GCC<->CCC
AGT	ENSP00000355627	ENSMMUP00000007736	PF00079	91.7	chr1:226256810	169	K	K	K169E	CR Hetero_Allele A<->R;Codon AAG<->GAG
ACAT2	ENSP00000356015	ENSMMUP00000016873	PF00108	91.6	chr5:59961630	46	V	D	D46V	CR Hetero_Allele A<->W;Codon GAC<->GTC
ACAT2	ENSP00000356015	ENSMMUP00000016873	PF00108	91.6	chr5:59961824	111	I	I	I111V	CR Hetero_Allele A<->R;Codon ATA<->GTA
ACAT2	ENSP00000356015	ENSMMUP00000016873	PF00108	91.6	chr5:59961888	132	H	H	H132R	CR Hetero_Allele A<->R;Codon CAC<->CGC
ACAT2	ENSP00000356015	ENSMMUP00000016873	PF00108	91.6	chr5:59961911	140	V	L	L140V	CR Homo_Allele C<->S;Codon CTA<->GTA
ACAT2	ENSP00000356015	ENSMMUP00000016873	PF00108	91.6	chr5:59961968	159	A	A	A159T	CR Hetero_Allele G<->R;Codon GCA<->ACA
ACAT2	ENSP00000356015	ENSMMUP00000016873	PF00108	91.6	chr5:59962028	179	S	V	V179I	CR Homo_Allele G<->R;Codon GTT<->ATT
ACAT2	ENSP00000356015	ENSMMUP00000016873	PF00108	91.6	chr5:59962049	186	V	I	I186V	CR Homo_Allele A<->R;Codon ATT<->GTT
ACAT2	ENSP00000356015	ENSMMUP00000016873	PF00108	91.6	chr5:59962299	269	M	M	M269T	CR Hetero_Allele T<->Y;Codon ATG<->ACG
ACAT2	ENSP00000356015	ENSMMUP00000016873	PF02803	88.6	chr5:59962335	281	P	P	P281L	CR Hetero_Allele C<->Y;Codon CCT<->CTT
ACAT2	ENSP00000356015	ENSMMUP00000016873	PF02803	88.6	chr5:59962626	378	M	M	M378T	CR Hetero_Allele T<->Y;Codon ATG<->ACG
PHGDH	ENSP00000358417	ENSMMUP00000030404	PF00389	99.4	chr1:122649660	189	Q	Q	Q189E	CR Homo_Allele C<->S;Codon CAG<->GAG
PHGDH	ENSP00000358417	ENSMMUP00000030404	PF02826	100	chr1:122649660	189	Q	Q	Q189E	CR Homo_Allele C<->S;Codon CAG<->GAG
HSD3B2	ENSP00000358424	ENSMMUP00000021766	PF01073	96.1	chr1:122300651	141	Q	Q	Q141E	CR Hetero_Allele C<->S;Codon CAG<->GAG
HSD3B2	ENSP00000358424	ENSMMUP00000021766	PF01073	96.1	chr1:122300666	146	E	E	E146Q	CR Hetero_Allele G<->S;Codon GAA<->CAA
HSD3B2	ENSP00000358424	ENSMMUP00000021766	PF01073	96.1	chr1:122300802	191	Y	Y	Y191C	CR Hetero_Allele A<->R;Codon TAT<->TGT
HSD3B2	ENSP00000358424	ENSMMUP00000021766	PF01073	96.1	chr1:122300838	203	S	S	S203N	CR Hetero_Allele G<->R;Codon AGT<->AAT
GSTO1	ENSP00000358727	ENSMMUP00000020110	PF02798	95.9	chr9:103964584	94	D	D	D94E	CR Hetero_Allele T<->K;Codon GAT<->GAG
SLC16A4	ENSP00000358794	ENSMMUP00000019690	PF07690	97.6	chr1:113449783	59	I	I	I59T	CR Hetero_Allele A<->R;Codon ATT<->ACT
SLC16A4	ENSP00000358794	ENSMMUP00000019690	PF07690	97.6	chr1:113445505	333	M	M	M333T	CR Homo_Allele A<->R;Codon ATG<->ACG
ABCC2	ENSP00000359478	ENSMMUP00000031304	PF00664	97.2	chr9:99449215	1102	I	I	I1102V	CR Homo_Allele A<->R;Codon ATT<->GTT
GOT1	ENSP00000359539	ENSMMUP00000013572	PF00155	83.1	chr9:99017063	263	G	I	I263V	CR Hetero_Allele T<->Y;Codon ATT<->GTT
MAT1A	ENSP00000361287	ENSMMUP00000024512	PF02772	98.4	chr9:57121520	224	K	K	K224R	CR Hetero_Allele A<->R;Codon AAG<->AGG
MMP9	ENSP00000361405	ENSMMUP00000021747	PF00045	88.9	chr10:18472747	565	R	R	R565S	CR Hetero_Allele G<->K;Codon CGC<->AGC
PLAU	ENSP00000361850	ENSMMUP00000012965	PF00089	94.2	chr9:63099406	330	Q	R	R330Q	CR Hetero_Allele C<->Y;Codon CGG<->CAG
GNMT	ENSP00000361894	ENSMMUP00000001860	PF08242	100	chr4:42849263	127	Q	Q	Q127R	CR Hetero_Allele A<->R;Codon CAG<->CGG
GLP1R	ENSP00000362353	ENSMMUP00000030790	PF00002	89.1	chr4:38887084	153	A	S	S153F	CR Hetero_Allele C<->Y;Codon TCT<->TTT
NR5A1	ENSP00000362690	ENSMMUP00000020527	PF00104	98.2	chr15:11263795	338	T	A	A338T	CR Hetero_Allele G<->R;Codon GCC<->ACC
C1QA	ENSP00000363773	ENSMMUP00000027317	PF01391	25	chr1:25229082	68	L	L	L68S	CR Homo_Allele T<->Y;Codon TTG<->TCG
CDA	ENSP00000364212	ENSMMUP00000001992	PF00383	98.1	chr1:23268221	88	A	S	S88A	CR Homo_Allele T<->K;Codon TCC<->GCC
HSD17B3	ENSP00000364412	ENSMMUP00000010480	PF00106	95.2	chr15:108050595	76	V	V	V76M	CR Hetero_Allele C<->Y;Codon GTG<->ATG
TAS1R2	ENSP00000364520	ENSMMUP00000003982	PF01094	91.2	chr1:21499682	376	I	V	V376I	CR Hetero_Allele C<->Y;Codon GTT<->ATT
TAS1R2	ENSP00000364520	ENSMMUP00000003982	PF07562	90.7	chr1:21485190	533	Y	F	F533Y	CR Homo_Allele A<->W;Codon TTT<->TAT
PADI1	ENSP00000364620	ENSMMUP00000001294	PF03068	96.9	chr1:19866474	573	F	L	L573F	CR Hetero_Allele C<->Y;Codon CTC<->TTC
PADI1	ENSP00000364620	ENSMMUP00000001294	PF08526	91.2	chr1:19849302	102	D	D	D102E	CR Hetero_Allele C<->S;Codon GAC<->GAG
PROZ	ENSP00000364697	ENSMMUP00000001393	PF00008	100	chr17:93276672	139	P	P	P139A	CR Homo_Allele C<->S;Codon CCT<->GCT
IARS	ENSP00000364811	ENSMMUP00000006157	PF08264	98.8	chr15:104153150	822	Q	Q	Q822R	CR Homo_Allele T<->Y;Codon CAG<->CGG
VARS	ENSP00000364815	ENSMMUP00000008979	PF08264	89.1	chr4:31426747	984	R	Q	Q984H	CR Homo_Allele C<->S;Codon CAG<->CAC
VARS	ENSP00000364815	ENSMMUP00000008979	PF08264	89.1	chr4:31426459	1015	W	R	R1015W	CR Homo_Allele T<->W;Codon AGG<->TGG
ABCC4	ENSP00000366084	ENSMMUP00000036146	PF00664	97.2	chr17:75560739	757	E	M	M757K	CR Homo_Allele A<->W;Codon ATG<->AAG
GABBR1	ENSP00000366233	ENSMMUP00000034244	PF00084	49.3	chr4:29368638	64	R	V	V64A	CR Hetero_Allele A<->R;Codon GTA<->GCA
THBD	ENSP00000366307	ENSMMUP00000022104	PF00059	86.8	chr10:56339091	114	N	S	S114N	CR Homo_Allele C<->Y;Codon AGC<->AAC
NMNAT1	ENSP00000366410	ENSMMUP00000007721	PF01467	97.2	chr1:13067581	112	D	G	G112D	CR Homo_Allele G<->R;Codon GGT<->GAT
LGALS7	ENSP00000367891	ENSMMUP00000026837	PF00337	97.7	chr19:45130715	35	V	I	I35V	CR Hetero_Allele A<->R;Codon ATA<->GTA
SIRT5	ENSP00000368552	ENSMMUP00000011382	PF02146	98	chr4:13564250	171	V	I	I171V	CR Homo_Allele A<->R;Codon ATT<->GTT
XDH	ENSP00000368727	ENSMMUP00000036635	PF00941	82	chr13:31419726	259	L	F	F259L	CR Hetero_Allele G<->S;Codon TTC<->TTG
XDH	ENSP00000368727	ENSMMUP00000036635	PF02738	97.4	chr13:31402051	792	M	I	I792M	CR Hetero_Allele G<->S;Codon ATC<->ATG
XDH	ENSP00000368727	ENSMMUP00000036635	PF02738	97.4	chr13:31400188	865	V	G	G865V	CR Hetero_Allele C<->M;Codon GGG<->GTG
XDH	ENSP00000368727	ENSMMUP00000036635	PF02738	97.4	chr13:31385646	959	G	G	G959S	CR Hetero_Allele C<->Y;Codon GGT<->AGT
XDH	ENSP00000368727	ENSMMUP00000036635	PF02738	97.4	chr13:31383443	1064	T	I	I1064T	CR Homo_Allele A<->R;Codon ATA<->ACA
SLC6A2	ENSP00000369237	ENSMMUP00000026645	PF00209	99.2	chr20:53912688	170	N	N	N170H	CR Homo_Allele A<->M;Codon AAC<->CAC
IFNB1	ENSP00000369581	ENSMMUP00000025064	PF00143	95.2	chr15:55916258	138	M	M	M138V	CR Homo_Allele A<->R;Codon ATG<->GTG
EPHX2	ENSP00000369843	ENSMMUP00000028338	PF00702	93	chr8:27657786	76	E	Q	Q76E	CR Homo_Allele C<->S;Codon CAG<->GAG
EPHX2	ENSP00000369843	ENSMMUP00000028338	PF00702	93	chr8:27659253	178	S	S	S178T	CR Hetero_Allele G<->S;Codon AGT<->ACT
AKR1C3	ENSP00000369927	ENSMMUP00000030642	PF00248	96.8	chr9:5363504	96	R	R	R96Q	CR Homo_Allele G<->R;Codon CGA<->CAA
AKR1C2	ENSP00000370129	ENSMMUP00000018702	PF00248	89.8	chr9:5302990	94	L	L	L94F	CR Hetero_Allele C<->S;Codon TTG<->TTC
AKR1C1	ENSP00000370254	ENSMMUP00000018702	PF00248	91.2	chr9:5302990	94	L	L	L94F	CR Hetero_Allele C<->S;Codon TTG<->TTC
TGM3	ENSP00000370867	ENSMMUP00000010271	PF00927	93.4	chr10:35644944	484	I	I	I484V	CR Homo_Allele A<->R;Codon ATC<->GTC
CKMT1B	ENSP00000371113	ENSMMUP00000010339	PF00217	99.6	chr7:22042120	291	R	Q	Q291R	CR Hetero_Allele A<->R;Codon CAA<->CGA
CKMT1B	ENSP00000371113	ENSMMUP00000010339	PF02807	100	chr7:22038978	77	P	P	P77S	CR Hetero_Allele C<->Y;Codon CCC<->TCC
GART	ENSP00000371236	ENSMMUP00000029894	PF00551	87.8	chr3:13054637	920	S	C	C920S	CR Homo_Allele G<->S;Codon TGT<->TCT
GART	ENSP00000371236	ENSMMUP00000029894	PF02769	96.5	chr3:13049203	775	R	C	C775R	CR Homo_Allele T<->Y;Codon TGT<->CGT
DRD3	ENSP00000373169	ENSMMUP00000030208	PF00001	60.7	chr2:34140844	250	L	M	M250L	CR Homo_Allele T<->K;Codon ATG<->CTG
ALK	ENSP00000373700	ENSMMUP00000013440	PF07714	95.1	chr13:29226274	1140	N	P	P1140L	CR Hetero_Allele G<->R;Codon CCT<->CTT
MTHFD2	ENSP00000377617	ENSMMUP00000014938	PF02882	92.5	chr2:107338259	166	M	T	T166M	CR Hetero_Allele G<->R;Codon ACG<->ATG
MTHFD2	ENSP00000377617	ENSMMUP00000014938	PF02882	92.5	chr2:107338161	199	V	V	V199I	CR Hetero_Allele C<->Y;Codon GTT<->ATT
MTHFD2	ENSP00000377617	ENSMMUP00000014938	PF02882	92.5	chr2:107338055	234	L	S	S234L	CR Hetero_Allele G<->R;Codon TCG<->TTG
MTHFD2	ENSP00000377617	ENSMMUP00000014938	PF02882	92.5	chr2:107337982	258	M	I	I258M	CR Hetero_Allele G<->S;Codon ATC<->ATG
GATM	ENSP00000379895	ENSMMUP00000007715	PF02274	97.2	chr7:23705418	378	P	S	S378P	CR Homo_Allele A<->R;Codon TCA<->CCA
GSTP1	ENSP00000381607	ENSMMUP00000024369	PF02798	69.4	chr14:6865837	24	D	E	E24D	CR Homo_Allele T<->K;Codon GAA<->GAC
GCGR	ENSP00000383558	ENSMMUP00000000352	PF00002	94.6	chr16:77233345	317	I	I	I317V	CR Hetero_Allele A<->R;Codon ATC<->GTC
TGM7	ENSP00000389466	ENSMMUP00000029293	PF00868	93.3	chr7:21733789	75	R	R	R75G	CR Hetero_Allele G<->S;Codon CGA<->GGA
DHFR	ENSP00000396308	ENSMMUP00000032114	PF00186	97.8	chr8:49646465	21	G	G	G21R	CR Hetero_Allele G<->S;Codon GGG<->CGG
RHOA	ENSP00000400175	ENSMMUP00000017011	PF00071	67.2	chr4:87701561	103	D	D	D103H	CR Hetero_Allele C<->S;Codon GAT<->CAT
RHOA	ENSP00000400175	ENSMMUP00000017011	PF00071	67.2	chr4:87701524	111	A	T	T111I	CR Hetero_Allele G<->R;Codon ACC<->ATC
RHOA	ENSP00000400175	ENSMMUP00000017011	PF00071	67.2	chr4:87701518	113	M	M	M113R	CR Hetero_Allele A<->M;Codon ATG<->AGG
RHOA	ENSP00000400175	ENSMMUP00000017011	PF00071	67.2	chr4:87701386	157	A	V	V157A	CR Homo_Allele A<->R;Codon GTT<->GCT
GABRR1	ENSP00000400355	ENSMMUP00000019600	PF02932	99.4	chr4:85030806	381	S	S	S381G	CR Hetero_Allele T<->Y;Codon AGT<->GGT
CFB	ENSP00000416561	ENSMMUP00000000985	PF00089	95.6	chr4:31606110	486	K	K	K486E	CR Homo_Allele A<->R;Codon AAG<->GAG
CFB	ENSP00000416561	ENSMMUP00000000985	PF00089	95.6	chr4:31606692	562	G	E	E562G	CR Homo_Allele A<->R;Codon GAG<->GGG
NDUFA6	ENSP00000418842	ENSMMUP00000017157	PF05347	98.5	chr10:86063127	36	Y	Y	Y36C	CR Hetero_Allele T<->Y;Codon TAC<->TGC
NDUFA6	ENSP00000418842	ENSMMUP00000017157	PF05347	98.5	chr10:86055637	64	R	R	R64U	CR Hetero_Allele G<->R;Codon CGA<->TGA
* CR denotes the amino acid change at a certain position
† Homo_Allele and Hetero_Allele indicate the type of alleles with each allele corresponding to IUB code for polymorphic site

## Sheet: human genes
Table S6. SNPs in drug-target protein domains (human)
Symbol	ID	Pfam	Refseq
SCTR	ENSP00000019103	PF00002	NP_002971	rs17853467	V218I
SCTR	ENSP00000019103	PF02793	NP_002971	rs6726491	D110N	rs3731600	A122P
RDH8	ENSP00000171214	PF00106	NP_056540	rs1122206	H136Q
ASNS	ENSP00000175506	PF00310	NP_899199	rs12717784	H103R	rs11554428	C115S	rs2959716	D118V	rs2225622	G119S
ASNS	ENSP00000175506	PF00733	NP_899199	rs3179866	R407*
SLC13A1	ENSP00000194130	PF00939	NP_071889	rs28364172	R12*	rs28364196	Q157E	rs2140516	N174S	rs28364231	Y205C	rs10231144	T240M	rs28364200	R277H	rs28364201	V332A	rs28364210	I392T	rs28364181	F42L	rs28364177	V44I
PLOD1	ENSP00000196061	PF03171	NP_000293	rs11553672	K646N	rs3177759	M654I
ADH1A	ENSP00000209668	PF00107	NP_000658	rs1041977	E235V
TCN2	ENSP00000215838	PF01122	NP_000346	rs17849434	R227Q	rs9606756	I23V	rs1801198	R259P
HMOX1	ENSP00000216117	PF01126	NP_002124	rs9282702	P106L	rs17857630	R113H	rs5755713	Q152H
GZMB	ENSP00000216341	PF00089	NP_004122	rs8192917	R55Q	rs11539752	P94A
PYGL	ENSP00000216392	PF00343	NP_002854	rs946616	V222I	rs17425156	V231E	rs2228499	R425P	rs1042210	R715S
AHCY	ENSP00000217426	PF00670	NP_000678	rs11552694	K214R
AHCY	ENSP00000217426	PF05221	NP_000678	rs11552700	L135I	rs11552694	K214R	rs13043752	R38W
MMP2	ENSP00000219070	PF00040	NP_004521	rs11542001	F239L
MMP2	ENSP00000219070	PF00413	NP_004521	rs11542001	F239L
MEFV	ENSP00000219596	PF00622	NP_000234	rs28940581	R652H	rs28940580	M680I	rs28940577	M693V	rs28940578	M694I	rs28940579	V726A
MEFV	ENSP00000219596	PF00643	NP_000234	rs11466024	R408Q
MEFV	ENSP00000219596	PF02758	NP_000234	rs11466016	V33L
PLAT	ENSP00000220809	PF00008	NP_127509	rs8178748	A100T	rs8178747	R90S
PLAT	ENSP00000220809	PF00039	NP_127509	rs3020630	D59N
CKM	ENSP00000221476	PF00217	NP_001815	rs17875653	L127V	rs17357122	T166M	rs17850202	F225L	rs17875625	G243A
CKM	ENSP00000221476	PF02807	NP_001815	rs17875651	E83G
CLC	ENSP00000221804	PF00337	NP_001819	rs17608	A28V
C5	ENSP00000223642	PF00207	NP_001726	rs12375815	V777I	rs17611	V802I
C5	ENSP00000223642	PF01835	NP_001726	rs17216529	V145I
C5	ENSP00000223642	PF07677	NP_001726	rs17612	E1437D
C5	ENSP00000223642	PF07678	NP_001726	rs17609	M1053L	rs10119768	W1106G
CACNG1	ENSP00000226021	PF00822	NP_000718	rs1799938	G196S
HSPA8	ENSP00000227378	PF00012	NP_694881	rs11551608	P116T	rs11551603	A157V	rs11551606	T158I	rs11551599	T222A	rs11551604	R269C	rs11551605	R272C	rs11551602	D32Y	rs11551598	F459L
CCND1	ENSP00000227507	PF00134	NP_444284	rs2220247	A30S
CCND1	ENSP00000227507	PF02984	NP_444284	rs11263523	H158Q
AGXT2	ENSP00000231420	PF00202	NP_114106	rs37370	S102T	rs16870794	G132R	rs37369	V140I	rs180749	T212I
LTF	ENSP00000231751	PF00405	NP_002334	rs17851346	G131C	rs17851991	L139R	rs1126479	I149T	rs1126478	K48R
WARS2	ENSP00000235521	PF00579	NP_957715	rs17854316	G50S
HSD3B1	ENSP00000235547	PF01073	NP_000853	rs6205	F288L	rs17023677	T56I	rs4986952	R73I	rs6201	I81V	rs6684974	G92S
ATIC	ENSP00000236959	PF01808	NP_004035	rs10175961	I419M
ATIC	ENSP00000236959	PF02142	NP_004035	rs2372536	T116S
PFN2	ENSP00000239940	PF00235	NP_444252	rs11559018	L11V	rs17851599	T65A	rs11559022	L66P
CHRNA2	ENSP00000240132	PF02931	NP_000733	rs891398	T125A
GGT1	ENSP00000248923	PF01019	NP_038347	rs12159765	Q146H	rs3895576	A177V	rs28621555	V184I	rs4049829	V272A	rs3966247	T375M	rs17004876	N419D	rs16986465	V435A	rs4049882	A57T	rs2330842	G87V
GCAT	ENSP00000248924	PF00155	NP_055106	rs17856459	R387W
DUT	ENSP00000249783	PF00692	NP_001939	rs3191517	T247P
ACE2	ENSP00000252519	PF01401	NP_068576	rs4646116	K26R	rs11798104	W459C
APCS	ENSP00000255040	PF00354	NP_001630	rs11545902	R32G
CHIT1	ENSP00000255427	PF00704	NP_003456	rs2297950	G102S	rs12562058	Q171H	rs9943208	G354R
CHIT1	ENSP00000255427	PF01607	NP_003456	rs1065761	A442G
HRH4	ENSP00000256906	PF00001	NP_067637	rs11665084	A138V	rs11662595	H206R
MTNR1B	ENSP00000257068	PF00001	NP_005950	rs8192553	R231H
TCN1	ENSP00000257264	PF01122	NP_001053	rs1062607	K222E	rs4987227	N240S
NT5E	ENSP00000257770	PF02872	NP_002517	rs3812138	T376A	rs10081139	M379T
ORM1	ENSP00000259396	PF00061	NP_000598	rs1126708	Y128F	rs17415386	V144F	rs3182034	R167C	rs3182041	K170R	rs2636890	V174M	rs11552130	F67L
BAAT	ENSP00000259407	PF04775	NP_001692	rs17858042	R20Q	rs28937579	M76V
CYP1B1	ENSP00000260630	PF00067	NP_000095	rs1056827	A119S	rs9341248	S206N	rs9341250	R266L	rs28936414	R368H	rs4398252	M372V	rs28936413	D374N	rs1056836	V432L	rs4986887	D441H	rs4986888	A443G	rs1056837	D449E	rs1800440	N453S	rs28936701	R469W	rs28936700	G61E	rs9282670	Q68R	rs9282671	Y81N
FGFR3	ENSP00000260795	PF00047	NP_075254	rs2305178	G65R
FGFR3	ENSP00000260795	PF07679	NP_075254	rs17884368	A329T
FGFR3	ENSP00000260795	PF07714	NP_075254	rs28928868	K538N	rs17882190	A605T	rs17880763	I614F
IDH1	ENSP00000260985	PF00180	NP_005887	rs11554138	T19P
HAL	ENSP00000261208	PF00221	NP_002099	rs7297245	V439I
PLA2G10	ENSP00000261659	PF00068	NP_003552	rs623535	G119R	rs4016984	G55S	rs4003227	R57Q	rs4009241	A61T	rs4003225	M63V	rs4003256	C67S	rs4003255	R78C
SLC6A4	ENSP00000261707	PF00209	NP_001036	rs2228673	K201N	rs28914832	I425L	rs28914833	F465L	rs28914834	L550V
SLC6A4	ENSP00000261707	PF03491	NP_001036	rs6355	G56A
ALDH2	ENSP00000261733	PF00171	NP_000681	rs1062136	E337V	rs671	E504K
CD33	ENSP00000262262	PF00047	NP_001763	rs4082929	R202W
CD33	ENSP00000262262	PF07686	NP_001763	rs3987761	N20K	rs3987760	F21I	rs2455069	R69G
ITGA2B	ENSP00000262407	PF08441	NP_000410	rs7207402	V649L	rs13306473	V682M	rs5911	I874S
BPI	ENSP00000262865	PF01273	NP_001716	rs5743506	E140Q	rs5743509	A196V	rs4358188	E216K	rs5743500	R90C
BPI	ENSP00000262865	PF02886	NP_001716	rs5741804	A280V	rs5743513	K308Q	rs5743523	P355S	rs5743524	V377I	rs5741809	N404D	rs5743542	K451E	rs5743549	D483H
ASPA	ENSP00000263080	PF04952	NP_000040	rs12948217	Y231*	rs28940279	E285A	rs17850703	T53A
TBXAS1	ENSP00000263552	PF00067	NP_112246	rs8192833	V125I	rs5768	E161D	rs6137	L163I	rs5769	K258E	rs5770	R261G	rs13306052	V295M	rs5771	Q317K	rs6140	I332T	rs4529	L357V	rs3735354	E388K	rs5760	G390V	rs13306055	R410K	rs4528	Q417E	rs5762	R425C	rs2286199	A428T	rs4526	A430T	rs8192868	E450K	rs5763	T451N	rs13306050	R458C	rs6138	R61H
KYNU	ENSP00000264170	PF00266	NP_003928	rs2304705	R188Q
MTRR	ENSP00000264668	PF00175	NP_076915	rs17354145	H622Y
MTRR	ENSP00000264668	PF00258	NP_076915	rs1801394	I49M
MTRR	ENSP00000264668	PF00667	NP_076915	rs10064631	L360V	rs162036	K377R	rs2287780	R442C	rs16879334	P477R
SDHA	ENSP00000264932	PF00890	NP_004159	rs11557099	K128N	rs1041946	E240Q	rs17414875	V253I	rs17415218	G260W	rs17411609	T262N	rs17411676	F264L	rs17411828	I300T	rs17092118	V333I	rs17415610	S346C
SDHA	ENSP00000264932	PF02910	NP_004159	rs1042052	I579V	rs1042056	Y580N	rs17423773	A591T	rs17400068	R600Q	rs17400614	Y606H	rs6960	Y629F	rs17410489	G633S	rs17414511	L639V	rs17415232	V644M	rs6962	V657I	rs1042457	R662H
TF	ENSP00000264998	PF00405	NP_001054	rs1049296	P462S	rs1130537	T518P
BST1	ENSP00000265016	PF02267	NP_004325	rs6840615	I101V	rs2302465	R125H	rs2302464	R145Q	rs2302466	A77V
EGF	ENSP00000265171	PF00008	NP_001954	rs11569086	D981E
EGF	ENSP00000265171	PF00058	NP_001954	rs11568992	S638R
MCCC1	ENSP00000265594	PF02785	NP_064551	rs28934881	R385S	rs28934882	L437P	rs2270968	H464P
ABCB1	ENSP00000265724	PF00664	NP_000918	rs17407952	G185V	rs9282565	A80E
MMAB	ENSP00000266839	PF01923	NP_443077	rs28941784	R95W	rs9593	M148K
GALNS	ENSP00000268695	PF00884	NP_000503	rs7187889	T200M	rs2303269	A393S	rs2303270	A400T	rs11862754	L67M
PCTP	ENSP00000268896	PF01852	NP_067036	rs12941739	E10A
SLC6A3	ENSP00000270349	PF00209	NP_001035	rs6345	R237Q	rs28364997	A559V
SLC44A3	ENSP00000271227	PF04515	NP_689582	rs859098	V438I
DNPEP	ENSP00000273075	PF02127	NP_036232	rs6742404	I161V	rs907679	V248A
CACNA1B	ENSP00000277549	PF00520	NP_000709	rs2507164	E1186K
NARS2	ENSP00000281038	PF01336	NP_078954	rs17856231	N87T
SCN3A	ENSP00000283254	PF06512	NP_008853	rs12474273	V1107A
CA2	ENSP00000285379	PF00194	NP_000058	rs2228063	N252D
CBR1	ENSP00000290349	PF00106	NP_001748	rs6413462	V88I
ALDH4A1	ENSP00000290597	PF00171	NP_733844	rs17850218	V470I	rs6695033	T473A
PDE9A	ENSP00000291539	PF00233	NP_002597	rs13047465	C460Y
ADC	ENSP00000294517	PF00278	NP_443724	rs16835244	A288S
ALPPL2	ENSP00000295453	PF00245	NP_112603	rs3116148	K157Q	rs1048991	L273M	rs1048992	L316R
PF4	ENSP00000296029	PF00048	NP_002610	rs4812	H54D
ADH5	ENSP00000296412	PF00107	NP_000662	rs1050637	F246L	rs28730628	V309I
CASP7	ENSP00000298701	PF00656	NP_203126	rs2227310	T244S	rs2227309	R249K
NDUFB8	ENSP00000299166	PF05821	NP_004995	rs11552667	S120F	rs11552666	E85K
SERPINB2	ENSP00000299502	PF00079	NP_002566	rs6098	N120D	rs17850949	N170Y	rs6100	R229H	rs6103	N404K	rs6104	S413C
CYP2A6	ENSP00000301141	PF00067	NP_000753	rs28399440	F118L	rs4986891	R128Q	rs2545783	A153S	rs1801272	L160H	rs28399447	S224P	rs2644906	V292M	rs4997557	T294S	rs28399454	V365M	rs1809810	F392Y	rs28399463	N418D	rs8192730	E419D	rs5031016	I471T	rs6413474	K476R	rs5031017	G479V	rs28399468	R485L
KLK1	ENSP00000301420	PF00089	NP_002248	rs5516	E145Q	rs5517	K186E	rs17855377	A188V	rs5518	V193E	rs5515	R77H
LDHAL6B	ENSP00000302393	PF02866	NP_149972	rs3825937	I326T
ITGB2	ENSP00000303242	PF00362	NP_000202	rs235330	Q354H
ITGB2	ENSP00000303242	PF07965	NP_000202	rs2230531	E630K
NTSR2	ENSP00000303686	PF00001	NP_036476	rs17853770	R142C	rs17858646	L168M	rs6432225	A54V
HINT1	ENSP00000304229	PF01230	NP_005331	rs11558046	E100A	rs4878	G105R
FASN	ENSP00000304592	PF00106	NP_004095	rs17848945	V1937I	rs17848946	R1953Q	rs2228306	V2005A
FASN	ENSP00000304592	PF00107	NP_004095	rs2229424	R1694H	rs2229426	P1779L
FASN	ENSP00000304592	PF00550	NP_004095	rs1140617	V2160A	rs1140618	E2161Q	rs9890362	R2177H
FASN	ENSP00000304592	PF00698	NP_004095	rs17848929	A691T	rs12946178	E719K
FASN	ENSP00000304592	PF00975	NP_004095	rs17848949	V2256M	rs11550612	A2314V
ASL	ENSP00000307188	PF00206	NP_000039	rs28941473	V178M	rs3107306	A246G	rs28941472	Q286R	rs28940585	R95C
PDHB	ENSP00000307241	PF02779	NP_000916	rs28935769	Y132C
PDHB	ENSP00000307241	PF02780	NP_000916	rs11542398	Q298K	rs28933391	P344S
ADORA1	ENSP00000308549	PF00001	NP_000665	rs17852404	R105H	rs17852405	P261Q	rs17856761	A43S	rs2275349	V49L	rs17856762	S50P
PRSS1	ENSP00000308720	PF00089	NP_002760	rs11553845	T130A	rs11553849	K138E	rs11553847	P176S	rs11553848	F184S	rs11553850	E190*	rs700323	E31K	rs28934902	E79K
PLG	ENSP00000308938	PF00024	NP_000292	rs1049573	I46R	rs4252070	E57K
PLG	ENSP00000308938	PF00051	NP_000292	rs4252119	R408W
PLG	ENSP00000308938	PF00089	NP_000292	rs17857492	V676D
CYP4A11	ENSP00000311095	PF00067	NP_000769	rs12759923	N226S	rs12734875	S230C	rs10789501	R231C	rs6661132	K276T	rs28414989	S353G	rs17411649	S434F
AQP1	ENSP00000311165	PF00230	NP_932766	rs28362731	G165D
GSTM1	ENSP00000311469	PF00043	NP_666533	rs449856	S173T
AOC3	ENSP00000312326	PF01179	NP_003725	rs438287	Y317H	rs2229595	R329Q	rs2229596	R441W	rs11656660	V462D	rs11655622	R463G	rs477207	G700S
AOC3	ENSP00000312326	PF02727	NP_003725	rs402680	R78Q	rs397861	R90Q
AOC3	ENSP00000312326	PF02728	NP_003725	rs408038	V171M	rs370465	N185Y	rs630079	H203R	rs629682	W226*
GBA	ENSP00000314508	PF02055	NP_000148	rs439898	R159W	rs364897	N227S	rs381427	V230G	rs1064644	S235P	rs381737	F252I	rs1057942	S310G	rs2230288	E365K	rs1064648	R368H	rs11558184	R392Q	rs1064651	D448H	rs368060	A495P	rs3205614	T75A	rs16836761	E80K	rs17401365	R87W	rs17405276	M92T
TYMS	ENSP00000315644	PF00303	NP_001062	rs11540152	F117L	rs596909	G157V	rs11540153	T167I
ACSS1	ENSP00000316924	PF00501	NP_115890	rs6050249	V488M
PCK1	ENSP00000319814	PF00821	NP_002582	rs28359542	T138I	rs707555	V184L	rs11552146	D186N	rs6092497	P223L	rs8192708	I267V	rs28359545	E276K	rs1804160	V368I	rs6128079	P40L	rs28359550	P427S	rs28383585	R55Q	rs28383586	M60T
GHRHR	ENSP00000320180	PF00002	NP_000814	rs10227922	T171S	rs28371560	V225I
GHRHR	ENSP00000320180	PF02793	NP_000814	rs4988496	A57T
F2R	ENSP00000321326	PF00001	NP_001983	rs5893	S166G	rs2230849	Y187N	rs2227832	V257L	rs1055103	A268P	rs17849599	A335V
SLC16A8	ENSP00000321735	PF07690	NP_037488	rs4289289	R235W
SERPINF2	ENSP00000321853	PF00079	NP_000925	rs1057335	R434K
A2M	ENSP00000323929	PF00207	NP_000005	rs3180392	L815Q
OXTR	ENSP00000324270	PF00001	NP_000907	rs4686302	A218T	rs237901	T273M	rs171114	A63G
GLUD2	ENSP00000327589	PF00208	NP_036216	rs28928873	R274C	rs10657	E472*
KCNJ12	ENSP00000328150	PF01007	NP_066292	rs8076599	I100V	rs1657740	R118Q	rs1714864	P156L	rs1657742	Q192H	rs4985866	I249V	rs1714865	E56A	rs3752036	R81P
KCNJ12	ENSP00000328150	PF08466	NP_066292	rs1657738	S15L	rs3752033	R39Q	rs3752034	R40H	rs3752032	R6Q
C1S	ENSP00000328173	PF00084	NP_958850	rs2239170	V327L
TPO	ENSP00000329869	PF03098	NP_783653	rs4927611	A257S	rs28910612	A322T	rs10189135	V445M	rs13431173	M533V	rs732609	T552P	rs28991292	V575M	rs28991293	L620P	rs28913014	R673W	rs1126799	V674A
SELE	ENSP00000331736	PF00008	NP_000441	rs5361	S149R
SELE	ENSP00000331736	PF00059	NP_000441	rs5360	C130W	rs3917408	M31I
CROT	ENSP00000331981	PF00755	NP_066974	rs7785206	V474L	rs3827653	R94H
CLCNKA	ENSP00000332771	PF00654	NP_004061	rs17859483	Y315F	rs1805152	A447T
PTK2B	ENSP00000332816	PF03623	NP_775268	rs17853678	V985M
SERPINA5	ENSP00000333203	PF00079	NP_000615	rs6119	K105E	rs2069999	L115P	rs6120	P121A	rs6114	G217R	rs3177818	G335R	rs6118	A55V	rs6115	S64N	rs2069976	G94V
PROSC	ENSP00000333551	PF01168	NP_009129	rs11546424	E22K
PKM2	ENSP00000334983	PF00224	NP_872271	rs11558354	G200C	rs17853396	G204V	rs11558352	Q235*	rs11558353	V292L	rs11558370	Q310P	rs2959910	R339P	rs11558350	V71G	rs11558357	R92P
PPP1CC	ENSP00000335084	PF00149	NP_002701	rs11558235	C105R	rs11558237	F152S	rs28702860	D197N
OPRL1	ENSP00000336764	PF00001	NP_872588	rs6062627	Q291H
ACPP	ENSP00000337471	PF00328	NP_001090	rs17856254	F124V	rs17856253	W226R	rs17851392	Y330H
CYP3A4	ENSP00000337915	PF00067	NP_059488	rs4986907	R162Q	rs4986908	D174H	rs28371754	T185S	rs3208360	T187S	rs4987161	F189S	rs3208361	I193V	rs28365059	S222L	rs3208363	S252A	rs28371759	L293P	rs10250778	T349N	rs12721629	L373F	rs4986909	P416L	rs1041988	I431T	rs4986910	M445T	rs4986913	P467S	rs3091339	K96E
CYB5R3	ENSP00000338461	PF00970	NP_015565	rs11541434	Q135R	rs1800457	T117S
NPR2	ENSP00000341083	PF01094	NP_003986	rs28931582	W115G	rs28929479	D176E	rs3729730	S68N	rs3729731	S83I
SERPINA6	ENSP00000342850	PF00079	NP_001747	rs2228541	S246A	rs28929488	D389N
GNAI1	ENSP00000343027	PF00503	NP_002060	rs17852392	T219A	rs17852394	P288Q
PPCDC	ENSP00000343190	PF02441	NP_068595	rs2304899	I78M
MCCC2	ENSP00000343657	PF01039	NP_071415	rs28934884	C167R	rs277995	G214A	rs28934883	E99Q
CBS	ENSP00000344460	PF00291	NP_000062	rs28934275	R266K	rs5742905	I278T	rs11700812	R369H
CBS	ENSP00000344460	PF00571	NP_000062	rs28934892	P422L	rs28934891	D444N
NEIL1	ENSP00000347170	PF01149	NP_078884	rs5745905	S82C	rs5745906	G83D
NEIL1	ENSP00000347170	PF06831	NP_078884	rs5745907	C136R	rs7183491	I182M
NEIL1	ENSP00000347170	PF09292	NP_078884	rs5745926	D252N
GMPR2	ENSP00000347449	PF00478	NP_057660	rs11540864	H61R
DHCR7	ENSP00000347717	PF01222	NP_001351	rs28938174	H119L	rs28939698	W248C	rs12577137	A385G	rs760242	G425S
ADAM33	ENSP00000348912	PF01421	NP_694882	rs3918394	A395V
ADAM33	ENSP00000348912	PF01562	NP_694882	rs6084434	R121K	rs3918391	Y97H
ADAM33	ENSP00000348912	PF08516	NP_694882	rs615436	W515R
NTRK1	ENSP00000351486	PF07714	NP_002520	rs6336	H604Y	rs6339	G613V
CCL20	ENSP00000351671	PF00048	NP_004582	rs1049617	V47M
ACCN1	ENSP00000352934	PF00858	NP_899233	rs16967895	D354G
CES1	ENSP00000353720	PF00135	NP_001257	rs5023780	R104*	rs28760313	S113F	rs28563878	S12A	rs4784575	G173D	rs3826190	G18V	rs2307243	R199H	rs2307227	D203E	rs3826192	V38I	rs3826193	I49V	rs3177828	A56G	rs2307240	S75N	rs5023782	C87F	rs5023781	L97I
CYP2D6	ENSP00000353820	PF00067	NP_000097	rs28371706	T107I	rs28371707	F120I	rs5030655	W152G	rs28371710	E155K	rs1135826	S168A	rs11568728	G169E	rs5758599	L213P	rs28371717	A237S	rs1135828	M279K	rs16947	C296R	rs1058170	A300G	rs1058171	D301N	rs1135830	S311L	rs3915951	R329L	rs1065852	P34S	rs28510588	Y355C	rs1058172	R365H	rs2982055	V370I	rs2856959	G373S	rs1065569	V374M	rs2982054	R380H	rs2070907	E410K	rs3021084	P430L
ABP1	ENSP00000354193	PF01179	NP_001082	rs1049742	S332F	rs6943147	T592R	rs17858269	H645D
PRSS3	ENSP00000354280	PF00089	NP_002762	rs855581	T188A	rs1063273	T224S	rs1048379	Y232C
GPX6	ENSP00000354581	PF00255	NP_874360	rs6922986	Q58H
GRM3	ENSP00000355316	PF07562	NP_000831	rs17856664	P512A
PHGDH	ENSP00000358417	PF00389	NP_006614	rs11555910	L193V	rs11555912	E194*	rs11555911	K69N
PHGDH	ENSP00000358417	PF02826	NP_006614	rs11555910	L193V	rs11555912	E194*
HSD3B2	ENSP00000358424	PF01073	NP_000189	rs28934880	A10E	rs4986954	D74N	rs6211	E94Q
GSTO1	ENSP00000358727	PF00043	NP_004823	rs4925	A140D	rs17881349	E208K
GSTO1	ENSP00000358727	PF02798	NP_004823	rs11509436	S86C
SLC16A4	ENSP00000358794	PF07690	NP_004687	rs2271885	N264H
ABCC2	ENSP00000359478	PF00664	NP_000383	rs8187685	I1036T	rs8187686	N1063S	rs8187692	R1181L	rs8187694	V1188E	rs8187684	I982V
MMP9	ENSP00000361405	PF00040	NP_004985	rs28763886	R239H
MMP9	ENSP00000361405	PF00413	NP_004985	rs3918252	N127K	rs8125581	D165N	rs28763886	R239H	rs2664538	Q279R
PLAU	ENSP00000361850	PF00051	NP_002649	rs2227564	L141P
PLAU	ENSP00000361850	PF00089	NP_002649	rs1050120	I214M	rs2227567	K231Q	rs3805118	R398L
GLP1R	ENSP00000362353	PF00002	NP_002053	rs6923761	G168S	rs17848969	L260F	rs10305492	A316T	rs10305493	S333C
CDA	ENSP00000364212	PF00383	NP_001776	rs2072671	K27Q
PADI1	ENSP00000364620	PF03068	NP_037490	rs28706570	E642G	rs16824215	V649M
PADI1	ENSP00000364620	PF08526	NP_037490	rs11203335	R67H
PROZ	ENSP00000364697	PF00089	NP_003882	rs3024772	R295H
PROZ	ENSP00000364697	PF00594	NP_003882	rs3024778	E70K
VARS	ENSP00000364815	PF00133	NP_006286	rs2273613	N623S	rs17354465	P626S
VARS	ENSP00000364815	PF02798	NP_006286	rs2753960	T51P
VARS	ENSP00000364815	PF08264	NP_006286	rs1076827	P1008L
ABCC4	ENSP00000366084	PF00005	NP_005836	rs11568668	G487E	rs11568669	K498E
ABCC4	ENSP00000366084	PF00664	NP_005836	rs9282570	M744V	rs3765534	E757K	rs11568659	R820I	rs11568694	V854F	rs11568692	V860M	rs11568673	V900L	rs11568707	C956S
THBD	ENSP00000366307	PF00059	NP_000352	rs28933404	A43T
THBD	ENSP00000366307	PF07645	NP_000352	rs17859148	A473V
LGALS7	ENSP00000367891	PF00337	NP_002298	rs867728	R15L
XDH	ENSP00000368727	PF01315	NP_000370	rs17323225	I646V
XDH	ENSP00000368727	PF02738	NP_000370	rs1042036	P1150R	rs17011368	I703V	rs566362	N909K	rs669884	T910K
SLC6A2	ENSP00000369237	PF00209	NP_001034	rs13306041	R121Q	rs11568341	V247I	rs11568325	T283R	rs5563	N292T	rs5565	V356L	rs5566	A369P	rs5567	N375S	rs17855051	E425*	rs5570	K463R	rs5558	F528C	rs5559	Y548H	rs3743788	I549T
EPHX2	ENSP00000369843	PF00561	NP_001970	rs4149251	S354I	rs4987060	P497L
EPHX2	ENSP00000369843	PF00702	NP_001970	rs17057255	R50C
AKR1C3	ENSP00000369927	PF00248	NP_003730	rs4987102	A106T	rs28943579	C145Y	rs3207927	K247R	rs28943580	R258C
AKR1C2	ENSP00000370129	PF00248	NP_995317	rs2854486	V111A	rs11474	L172Q	rs2518042	K179E	rs2518043	K185E	rs28943580	R258C	rs3207898	V38I	rs2854482	F46Y	rs3207905	H47R	rs13933	S87C
AKR1C1	ENSP00000370254	PF00248	NP_001344	rs1138570	T38I	rs1138575	R47H
GART	ENSP00000371236	PF01071	NP_780294	rs2409496	E177Q
GART	ENSP00000371236	PF02843	NP_780294	rs9984077	V421I
GART	ENSP00000371236	PF02844	NP_780294	rs1804387	L21F
ALK	ENSP00000373700	PF00629	NP_004295	rs4363989	E405*
ALK	ENSP00000373700	PF07714	NP_004295	rs13427480	R1284K	rs17694720	F1376S
MTHFD2	ENSP00000377617	PF00763	NP_006627	rs6758480	E46K	rs6758492	A56T
GATM	ENSP00000379895	PF02274	NP_001473	rs1049491	I310V
GSTP1	ENSP00000381607	PF00043	NP_000843	rs947894	I105V	rs4986948	T110S	rs1799811	A114V	rs4986949	D147Y
RHOA	ENSP00000400175	PF00071	NP_001655	rs11552757	A161V	rs11552761	G17E	rs11552762	E32D
CFB	ENSP00000416561	PF00084	NP_001701	rs11754061	S118A
CFB	ENSP00000416561	PF00089	NP_001701	rs4151659	K565E	rs4151660	D651E	rs11541541	K729R
[truncated: 12 more columns]
